# Supplementary material for: 2-(4-Fluoro­phen­yl)-5-iodo-3-phenyl­sulfinyl-1-benzofuran
Source: Acta Crystallogr Sect E Struct Rep Online. 2012 Mar 27;68(Pt 4):o1237. doi: 10.1107/S1600536812013086 (PMC3344167; doi:10.1107/S1600536812013086)
Supplement: Supplementary file 1 [file e-68-o1237-sup1.cif]

##############################################################################
#                                                                            #
# This CIF contains the data in a paper accepted for publication in          #
# Acta Crystallographica Section E. It conforms to the requirements of       #
# Notes for Authors for Acta Crystallographica Section E, and has been       #
# peer reviewed under the auspices of the IUCr Commission on Journals.       #
#                                                                            #
# Full details of the Crystallographic Information File format               #
# are given in the paper "The Crystallographic Information File (CIF):       #
# a New Standard Archive File for Crystallography" by S. R. Hall, F. H.      #
# Allen and I. D. Brown [Acta Cryst. (1991), A47, 655-685].                  #
#                                                                            #
# The current version of the core CIF dictionary is obtainable from          #
# ftp://ftp.iucr.org/pub/cif_core.dic.                                       #
#                                                                            #
# Software is freely available for graphical display of the structure(s)     #
# in this CIF. For information consult the CIF software page                 #
# http://www.iucr.org/resources/cif/software.                                #
#                                                                            #
# This file may be used for bona fide research purposes within the           #
# scientific community so long as proper attribution is given to the journal # 
# article from which it was obtained.                                        #
#                                                                            #
##############################################################################
data_global
_audit_creation_method     'form.cif (version 2.0)'
_journal_data_validation_number     ?
_journal_date_recd_electronic     2012-03-19
_journal_date_accepted     2012-03-26
_journal_name_full     'Acta Crystallographica, Section E'
_journal_year     2012
_journal_volume     68
_journal_issue      4
_journal_page_first     o1237
_journal_page_last     o1237
_journal_paper_category     QO
_journal_paper_doi     10.1107/S1600536812013086
_journal_coeditor_code     KJ2197
_publ_contact_author_name     'Prof. Uk Lee'
_publ_contact_author_address
;
 Department of Chemistry, Pukyong National University, 599-1 Daeyeon 3-dong
 Nam-gu, Busan 608-737, Republic of Korea
;
_publ_contact_author_email     'uklee@pknu.ac.kr'
_publ_contact_author_fax     '+82-51-629-5583'
_publ_contact_author_phone     '+82-51-629-5596'
_publ_section_title
;
2-(4-Fluorophenyl)-5-iodo-3-phenylsulfinyl-1-benzofuran
;
loop_
    _publ_author_name
    _publ_author_address
    'Choi, Hong Dae'
;
 Department of Chemistry, Dongeui University, San 24 Kaya-dong Busanjin-gu,
 Busan 614-714, Republic of Korea
;
    'Seo, Pil Ja'
;
 Department of Chemistry, Dongeui University, San 24 Kaya-dong Busanjin-gu,
 Busan 614-714, Republic of Korea
;
    'Lee, Uk'
;
 Department of Chemistry, Pukyong National University, 599-1 Daeyeon 3-dong
 Nam-gu, Busan 608-737, Republic of Korea
;
data_I
_chemical_name_systematic
;
2-(4-Fluorophenyl)-5-iodo-3-phenylsulfinyl-1-benzofuran
;
_chemical_name_common     ?
_chemical_formula_moiety     'C20 H12 F I O2 S'
_chemical_formula_sum     'C20 H12 F I O2 S'
_chemical_formula_iupac     'C20 H12 F I O2 S'
_chemical_formula_weight     462.26
_chemical_melting_point     ?
_symmetry_cell_setting     triclinic
_symmetry_space_group_name_H-M     'P -1'
_symmetry_space_group_name_Hall     '-P 1'
loop_
    _symmetry_equiv_pos_as_xyz
    'x, y, z'
    '-x, -y, -z'
_cell_length_a     8.1771(2)
_cell_length_b     9.8877(2)
_cell_length_c     11.8423(3)
_cell_angle_alpha     103.1080(10)
_cell_angle_beta     90.8720(10)
_cell_angle_gamma     111.5460(10)
_cell_volume     862.23(4)
_cell_formula_units_Z     2
_cell_measurement_reflns_used     9967
_cell_measurement_theta_min     2.52
_cell_measurement_theta_max     27.51
_cell_measurement_temperature     173(2)
_exptl_crystal_description     'block'
_exptl_crystal_colour     'colourless'
_exptl_crystal_size_max     0.27
_exptl_crystal_size_mid     0.26
_exptl_crystal_size_min     0.12
_exptl_crystal_density_diffrn     1.780
_exptl_crystal_density_meas     ?
_exptl_crystal_density_method     'not measured'
_exptl_crystal_F_000     452
_exptl_absorpt_coefficient_mu     1.999
_exptl_absorpt_correction_type     multi-scan
_exptl_absorpt_process_details     '(<i>SADABS</i>; Bruker, 2009)'
_exptl_absorpt_correction_T_min     0.5155
_exptl_absorpt_correction_T_max     0.7456
_exptl_special_details     ?
_diffrn_ambient_temperature     173(2)
_diffrn_radiation_type     MoK\a
_diffrn_radiation_wavelength     0.71073
_diffrn_radiation_source     'rotating anode'
_diffrn_radiation_monochromator     'graphite multilayer'
_diffrn_measurement_device_type     'Bruker SMART APEXII CCD'
_diffrn_measurement_method     '\f and \w scans'
_diffrn_detector_area_resol_mean     10.0
_diffrn_reflns_number     15186
_diffrn_reflns_av_R_equivalents     0.0263
_diffrn_reflns_av_sigmaI/netI     0.0207
_diffrn_reflns_theta_min     1.78
_diffrn_reflns_theta_max     27.52
_diffrn_reflns_theta_full     27.52
_diffrn_measured_fraction_theta_max     0.998
_diffrn_measured_fraction_theta_full     0.998
_diffrn_reflns_limit_h_min     -10
_diffrn_reflns_limit_h_max     10
_diffrn_reflns_limit_k_min     -12
_diffrn_reflns_limit_k_max     12
_diffrn_reflns_limit_l_min     -15
_diffrn_reflns_limit_l_max     15
_diffrn_standards_number     0
_diffrn_standards_interval_count     ?
_diffrn_standards_interval_time     ?
_diffrn_standards_decay_%     ?
_refine_special_details
;
 Refinement of F^2^ against ALL reflections.  The weighted R-factor wR and
 goodness of fit S are based on F^2^, conventional R-factors R are based
 on F, with F set to zero for negative F^2^. The threshold expression of
 F^2^ > 2sigma(F^2^) is used only for calculating R-factors(gt) etc. and is
 not relevant to the choice of reflections for refinement.  R-factors based
 on F^2^ are statistically about twice as large as those based on F, and R-
 factors based on ALL data will be even larger.
;
_reflns_number_total     3974
_reflns_number_gt     3696
_reflns_threshold_expression     I>2\s(I)
_refine_ls_structure_factor_coef     Fsqd
_refine_ls_matrix_type     full
_refine_ls_R_factor_all     0.0260
_refine_ls_R_factor_gt     0.0238
_refine_ls_wR_factor_gt     0.0589
_refine_ls_wR_factor_ref     0.0602
_refine_ls_goodness_of_fit_ref     1.072
_refine_ls_restrained_S_all     1.072
_refine_ls_number_reflns     3974
_refine_ls_number_parameters     226
_refine_ls_number_restraints     0
_refine_ls_hydrogen_treatment     constr
_refine_ls_weighting_scheme     calc
_refine_ls_weighting_details
         'calc w=1/[\s^2^(Fo^2^)+(0.0266P)^2^+0.5718P] where P=(Fo^2^+2Fc^2^)/3'
_atom_sites_solution_hydrogens     difmap
_atom_sites_solution_primary     direct
_atom_sites_solution_secondary     difmap
_refine_ls_shift/su_max     0.001
_refine_ls_shift/su_mean     0.000
_refine_diff_density_max     0.499
_refine_diff_density_min     -0.746
_refine_ls_extinction_method     none
_refine_ls_extinction_coef     ?
loop_
    _atom_type_symbol
    _atom_type_description
    _atom_type_scat_dispersion_real
    _atom_type_scat_dispersion_imag
    _atom_type_scat_source
    'C' 'C' 0.0033 0.0016
                         'International Tables Vol C Tables 4.2.6.8 and 6.1.1.4'
    'H' 'H' 0.0000 0.0000
                         'International Tables Vol C Tables 4.2.6.8 and 6.1.1.4'
    'O' 'O' 0.0106 0.0060
                         'International Tables Vol C Tables 4.2.6.8 and 6.1.1.4'
    'F' 'F' 0.0171 0.0103
                         'International Tables Vol C Tables 4.2.6.8 and 6.1.1.4'
    'S' 'S' 0.1246 0.1234
                         'International Tables Vol C Tables 4.2.6.8 and 6.1.1.4'
    'I' 'I' -0.4742 1.8119
                         'International Tables Vol C Tables 4.2.6.8 and 6.1.1.4'
_computing_data_collection     '<i>APEX2</i> (Bruker, 2009)'
_computing_cell_refinement     '<i>SAINT</i> (Bruker, 2009)'
_computing_data_reduction     '<i>SAINT</i> (Bruker, 2009)'
_computing_structure_solution     '<i>SHELXS97</i> (Sheldrick, 2008)'
_computing_structure_refinement     '<i>SHELXL97</i> (Sheldrick, 2008)'
_computing_molecular_graphics
        '<i>ORTEP-3</i> (Farrugia, 1997) and <i>DIAMOND</i> (Brandenburg, 1998)'
_computing_publication_material     '<i>SHELXL97</i> (Sheldrick, 2008)'
loop_
    _atom_site_type_symbol
    _atom_site_label
    _atom_site_fract_x
    _atom_site_fract_y
    _atom_site_fract_z
    _atom_site_U_iso_or_equiv
    _atom_site_adp_type
    _atom_site_calc_flag
    _atom_site_refinement_flags
    _atom_site_occupancy
    _atom_site_symmetry_multiplicity
    _atom_site_disorder_assembly
    _atom_site_disorder_group
    I I1 0.02004(2) 0.736536(19) 0.939462(12) 0.04406(7) Uani d . 1 2 . .
    S S1 0.04558(6) 0.18031(5) 0.55834(4) 0.02240(10) Uani d . 1 2 . .
    F F1 0.4764(2) 0.12714(16) 0.06431(11) 0.0421(3) Uani d . 1 2 . .
    O O1 0.29632(18) 0.56238(13) 0.46924(11) 0.0224(3) Uani d . 1 2 . .
    O O2 -0.10716(18) 0.17443(17) 0.62692(14) 0.0317(3) Uani d . 1 2 . .
    C C1 0.1437(2) 0.36524(19) 0.54025(15) 0.0203(3) Uani d . 1 2 . .
    C C2 0.1408(2) 0.4983(2) 0.61933(15) 0.0212(3) Uani d . 1 2 . .
    C C3 0.0716(3) 0.5302(2) 0.72497(16) 0.0252(4) Uani d . 1 2 . .
    H H3 0.0036 0.4528 0.7598 0.030 Uiso calc R 1 2 . .
    C C4 0.1067(3) 0.6796(2) 0.77636(17) 0.0283(4) Uani d . 1 2 . .
    C C5 0.2028(3) 0.7961(2) 0.72598(18) 0.0296(4) Uani d . 1 2 . .
    H H5 0.2227 0.8971 0.7644 0.035 Uiso calc R 1 2 . .
    C C6 0.2688(3) 0.7648(2) 0.62058(17) 0.0267(4) Uani d . 1 2 . .
    H H6 0.3329 0.8419 0.5843 0.032 Uiso calc R 1 2 . .
    C C7 0.2368(2) 0.6155(2) 0.57083(15) 0.0217(3) Uani d . 1 2 . .
    C C8 0.2380(2) 0.40854(19) 0.45144(15) 0.0203(3) Uani d . 1 2 . .
    C C9 0.2959(2) 0.3331(2) 0.34844(15) 0.0212(3) Uani d . 1 2 . .
    C C10 0.2368(3) 0.1764(2) 0.31272(17) 0.0278(4) Uani d . 1 2 . .
    H H10 0.1543 0.1169 0.3549 0.033 Uiso calc R 1 2 . .
    C C11 0.2971(3) 0.1071(2) 0.21679(18) 0.0317(4) Uani d . 1 2 . .
    H H11 0.2572 0.0007 0.1929 0.038 Uiso calc R 1 2 . .
    C C12 0.4154(3) 0.1950(2) 0.15691(16) 0.0289(4) Uani d . 1 2 . .
    C C13 0.4753(3) 0.3489(2) 0.18758(17) 0.0283(4) Uani d . 1 2 . .
    H H13 0.5565 0.4068 0.1439 0.034 Uiso calc R 1 2 . .
    C C14 0.4147(3) 0.4179(2) 0.28375(16) 0.0248(4) Uani d . 1 2 . .
    H H14 0.4545 0.5244 0.3059 0.030 Uiso calc R 1 2 . .
    C C15 0.2209(2) 0.1910(2) 0.65768(16) 0.0226(4) Uani d . 1 2 . .
    C C16 0.2111(3) 0.2277(3) 0.77601(18) 0.0346(5) Uani d . 1 2 . .
    H H16 0.1115 0.2458 0.8053 0.042 Uiso calc R 1 2 . .
    C C17 0.3483(4) 0.2380(3) 0.8519(2) 0.0433(6) Uani d . 1 2 . .
    H H17 0.3428 0.2630 0.9337 0.052 Uiso calc R 1 2 . .
    C C18 0.4935(3) 0.2120(3) 0.8089(2) 0.0386(5) Uani d . 1 2 . .
    H H18 0.5883 0.2211 0.8613 0.046 Uiso calc R 1 2 . .
    C C19 0.5009(3) 0.1729(2) 0.6898(2) 0.0330(4) Uani d . 1 2 . .
    H H19 0.6001 0.1541 0.6605 0.040 Uiso calc R 1 2 . .
    C C20 0.3635(3) 0.1612(2) 0.61308(18) 0.0275(4) Uani d . 1 2 . .
    H H20 0.3670 0.1331 0.5312 0.033 Uiso calc R 1 2 . .
loop_
    _atom_site_aniso_label
    _atom_site_aniso_U_11
    _atom_site_aniso_U_22
    _atom_site_aniso_U_33
    _atom_site_aniso_U_12
    _atom_site_aniso_U_13
    _atom_site_aniso_U_23
    I1 0.04049(10) 0.06314(12) 0.02678(8) 0.02727(8) 0.00553(6) -0.00508(7)
    S1 0.0202(2) 0.0189(2) 0.0272(2) 0.00549(17) 0.00357(17) 0.00708(16)
    F1 0.0526(9) 0.0506(8) 0.0284(6) 0.0319(7) 0.0107(6) -0.0008(6)
    O1 0.0269(7) 0.0166(6) 0.0225(6) 0.0077(5) 0.0037(5) 0.0036(5)
    O2 0.0197(7) 0.0361(8) 0.0429(8) 0.0101(6) 0.0104(6) 0.0171(6)
    C1 0.0192(8) 0.0192(8) 0.0230(8) 0.0079(7) 0.0014(7) 0.0050(6)
    C2 0.0194(9) 0.0219(8) 0.0220(8) 0.0090(7) -0.0003(7) 0.0030(7)
    C3 0.0221(9) 0.0305(10) 0.0235(9) 0.0116(8) 0.0023(7) 0.0046(7)
    C4 0.0250(10) 0.0359(10) 0.0230(9) 0.0159(9) -0.0008(7) -0.0020(7)
    C5 0.0302(11) 0.0250(9) 0.0311(10) 0.0141(8) -0.0030(8) -0.0033(7)
    C6 0.0281(10) 0.0208(9) 0.0300(9) 0.0099(8) 0.0000(8) 0.0032(7)
    C7 0.0218(9) 0.0223(8) 0.0213(8) 0.0101(7) 0.0009(7) 0.0029(7)
    C8 0.0201(9) 0.0167(8) 0.0232(8) 0.0068(7) -0.0004(7) 0.0038(6)
    C9 0.0216(9) 0.0226(8) 0.0194(8) 0.0097(7) 0.0006(7) 0.0035(7)
    C10 0.0340(11) 0.0228(9) 0.0260(9) 0.0106(8) 0.0054(8) 0.0049(7)
    C11 0.0414(12) 0.0258(9) 0.0281(10) 0.0166(9) 0.0011(9) 0.0008(8)
    C12 0.0311(11) 0.0391(11) 0.0200(8) 0.0217(9) 0.0011(8) -0.0001(8)
    C13 0.0260(10) 0.0367(10) 0.0231(9) 0.0131(9) 0.0042(7) 0.0069(8)
    C14 0.0245(9) 0.0236(9) 0.0247(9) 0.0082(8) 0.0019(7) 0.0044(7)
    C15 0.0209(9) 0.0199(8) 0.0281(9) 0.0074(7) 0.0039(7) 0.0089(7)
    C16 0.0363(12) 0.0484(13) 0.0304(10) 0.0265(11) 0.0095(9) 0.0134(9)
    C17 0.0509(15) 0.0615(15) 0.0276(10) 0.0328(13) 0.0023(10) 0.0115(10)
    C18 0.0343(12) 0.0424(12) 0.0439(13) 0.0185(10) -0.0033(10) 0.0139(10)
    C19 0.0247(10) 0.0329(11) 0.0477(12) 0.0148(9) 0.0083(9) 0.0157(9)
    C20 0.0280(10) 0.0255(9) 0.0328(10) 0.0125(8) 0.0089(8) 0.0103(8)
_geom_special_details
;
 All esds (except the esd in the dihedral angle between two l.s. planes)
 are estimated using the full covariance matrix.  The cell esds are taken
 into account individually in the estimation of esds in distances, angles
 and torsion angles; correlations between esds in cell parameters are only
 used when they are defined by crystal symmetry.  An approximate (isotropic)
 treatment of cell esds is used for estimating esds involving l.s. planes.
;
loop_
    _geom_bond_atom_site_label_1
    _geom_bond_atom_site_label_2
    _geom_bond_site_symmetry_2
    _geom_bond_distance
    _geom_bond_publ_flag
    I1 C4 . 2.096(2) ?
    S1 O2 . 1.4905(15) ?
    S1 C1 . 1.7716(18) ?
    S1 C15 . 1.7978(19) ?
    F1 C12 . 1.353(2) ?
    O1 C7 . 1.371(2) ?
    O1 C8 . 1.380(2) ?
    C1 C8 . 1.368(3) ?
    C1 C2 . 1.440(2) ?
    C2 C7 . 1.392(3) ?
    C2 C3 . 1.400(3) ?
    C3 C4 . 1.382(3) ?
    C3 H3 . 0.9500 ?
    C4 C5 . 1.401(3) ?
    C5 C6 . 1.383(3) ?
    C5 H5 . 0.9500 ?
    C6 C7 . 1.383(3) ?
    C6 H6 . 0.9500 ?
    C8 C9 . 1.460(2) ?
    C9 C14 . 1.397(3) ?
    C9 C10 . 1.399(3) ?
    C10 C11 . 1.384(3) ?
    C10 H10 . 0.9500 ?
    C11 C12 . 1.371(3) ?
    C11 H11 . 0.9500 ?
    C12 C13 . 1.372(3) ?
    C13 C14 . 1.386(3) ?
    C13 H13 . 0.9500 ?
    C14 H14 . 0.9500 ?
    C15 C16 . 1.377(3) ?
    C15 C20 . 1.388(3) ?
    C16 C17 . 1.386(3) ?
    C16 H16 . 0.9500 ?
    C17 C18 . 1.385(4) ?
    C17 H17 . 0.9500 ?
    C18 C19 . 1.384(3) ?
    C18 H18 . 0.9500 ?
    C19 C20 . 1.388(3) ?
    C19 H19 . 0.9500 ?
    C20 H20 . 0.9500 ?
loop_
    _geom_angle_atom_site_label_1
    _geom_angle_atom_site_label_2
    _geom_angle_atom_site_label_3
    _geom_angle_site_symmetry_1
    _geom_angle_site_symmetry_3
    _geom_angle
    _geom_angle_publ_flag
    O2 S1 C1 . . 107.18(8) ?
    O2 S1 C15 . . 106.52(9) ?
    C1 S1 C15 . . 97.14(8) ?
    C7 O1 C8 . . 106.99(14) ?
    C8 C1 C2 . . 107.66(15) ?
    C8 C1 S1 . . 126.91(14) ?
    C2 C1 S1 . . 125.42(14) ?
    C7 C2 C3 . . 119.34(17) ?
    C7 C2 C1 . . 104.82(15) ?
    C3 C2 C1 . . 135.82(17) ?
    C4 C3 C2 . . 116.96(18) ?
    C4 C3 H3 . . 121.5 ?
    C2 C3 H3 . . 121.5 ?
    C3 C4 C5 . . 122.95(18) ?
    C3 C4 I1 . . 118.98(15) ?
    C5 C4 I1 . . 118.05(14) ?
    C6 C5 C4 . . 120.26(18) ?
    C6 C5 H5 . . 119.9 ?
    C4 C5 H5 . . 119.9 ?
    C7 C6 C5 . . 116.56(18) ?
    C7 C6 H6 . . 121.7 ?
    C5 C6 H6 . . 121.7 ?
    O1 C7 C6 . . 125.34(17) ?
    O1 C7 C2 . . 110.74(15) ?
    C6 C7 C2 . . 123.92(17) ?
    C1 C8 O1 . . 109.79(15) ?
    C1 C8 C9 . . 135.62(16) ?
    O1 C8 C9 . . 114.52(15) ?
    C14 C9 C10 . . 118.46(17) ?
    C14 C9 C8 . . 119.83(16) ?
    C10 C9 C8 . . 121.71(17) ?
    C11 C10 C9 . . 120.86(19) ?
    C11 C10 H10 . . 119.6 ?
    C9 C10 H10 . . 119.6 ?
    C12 C11 C10 . . 118.61(19) ?
    C12 C11 H11 . . 120.7 ?
    C10 C11 H11 . . 120.7 ?
    F1 C12 C11 . . 118.54(19) ?
    F1 C12 C13 . . 118.78(19) ?
    C11 C12 C13 . . 122.67(18) ?
    C12 C13 C14 . . 118.54(19) ?
    C12 C13 H13 . . 120.7 ?
    C14 C13 H13 . . 120.7 ?
    C13 C14 C9 . . 120.84(18) ?
    C13 C14 H14 . . 119.6 ?
    C9 C14 H14 . . 119.6 ?
    C16 C15 C20 . . 121.34(18) ?
    C16 C15 S1 . . 119.61(15) ?
    C20 C15 S1 . . 119.05(15) ?
    C15 C16 C17 . . 119.1(2) ?
    C15 C16 H16 . . 120.4 ?
    C17 C16 H16 . . 120.4 ?
    C18 C17 C16 . . 120.3(2) ?
    C18 C17 H17 . . 119.9 ?
    C16 C17 H17 . . 119.9 ?
    C19 C18 C17 . . 120.2(2) ?
    C19 C18 H18 . . 119.9 ?
    C17 C18 H18 . . 119.9 ?
    C18 C19 C20 . . 120.0(2) ?
    C18 C19 H19 . . 120.0 ?
    C20 C19 H19 . . 120.0 ?
    C19 C20 C15 . . 119.06(19) ?
    C19 C20 H20 . . 120.5 ?
    C15 C20 H20 . . 120.5 ?
loop_
    _geom_torsion_atom_site_label_1
    _geom_torsion_atom_site_label_2
    _geom_torsion_atom_site_label_3
    _geom_torsion_atom_site_label_4
    _geom_torsion_site_symmetry_1
    _geom_torsion_site_symmetry_2
    _geom_torsion_site_symmetry_3
    _geom_torsion_site_symmetry_4
    _geom_torsion
    _geom_torsion_publ_flag
    O2 S1 C1 C8 . . . . -153.19(16) ?
    C15 S1 C1 C8 . . . . 97.02(18) ?
    O2 S1 C1 C2 . . . . 28.24(18) ?
    C15 S1 C1 C2 . . . . -81.55(17) ?
    C8 C1 C2 C7 . . . . -0.1(2) ?
    S1 C1 C2 C7 . . . . 178.71(13) ?
    C8 C1 C2 C3 . . . . -178.5(2) ?
    S1 C1 C2 C3 . . . . 0.3(3) ?
    C7 C2 C3 C4 . . . . -1.2(3) ?
    C1 C2 C3 C4 . . . . 177.1(2) ?
    C2 C3 C4 C5 . . . . 1.6(3) ?
    C2 C3 C4 I1 . . . . -176.41(13) ?
    C3 C4 C5 C6 . . . . -0.5(3) ?
    I1 C4 C5 C6 . . . . 177.47(15) ?
    C4 C5 C6 C7 . . . . -0.9(3) ?
    C8 O1 C7 C6 . . . . 179.10(18) ?
    C8 O1 C7 C2 . . . . 0.1(2) ?
    C5 C6 C7 O1 . . . . -177.58(18) ?
    C5 C6 C7 C2 . . . . 1.3(3) ?
    C3 C2 C7 O1 . . . . 178.77(16) ?
    C1 C2 C7 O1 . . . . 0.0(2) ?
    C3 C2 C7 C6 . . . . -0.3(3) ?
    C1 C2 C7 C6 . . . . -179.03(18) ?
    C2 C1 C8 O1 . . . . 0.1(2) ?
    S1 C1 C8 O1 . . . . -178.64(13) ?
    C2 C1 C8 C9 . . . . 176.9(2) ?
    S1 C1 C8 C9 . . . . -1.9(3) ?
    C7 O1 C8 C1 . . . . -0.1(2) ?
    C7 O1 C8 C9 . . . . -177.64(15) ?
    C1 C8 C9 C14 . . . . -170.7(2) ?
    O1 C8 C9 C14 . . . . 5.9(2) ?
    C1 C8 C9 C10 . . . . 8.5(3) ?
    O1 C8 C9 C10 . . . . -174.81(17) ?
    C14 C9 C10 C11 . . . . 1.2(3) ?
    C8 C9 C10 C11 . . . . -178.14(18) ?
    C9 C10 C11 C12 . . . . -0.3(3) ?
    C10 C11 C12 F1 . . . . 178.92(18) ?
    C10 C11 C12 C13 . . . . -0.6(3) ?
    F1 C12 C13 C14 . . . . -178.90(18) ?
    C11 C12 C13 C14 . . . . 0.6(3) ?
    C12 C13 C14 C9 . . . . 0.3(3) ?
    C10 C9 C14 C13 . . . . -1.1(3) ?
    C8 C9 C14 C13 . . . . 178.18(17) ?
    O2 S1 C15 C16 . . . . -15.33(19) ?
    C1 S1 C15 C16 . . . . 95.01(17) ?
    O2 S1 C15 C20 . . . . 164.42(15) ?
    C1 S1 C15 C20 . . . . -85.24(16) ?
    C20 C15 C16 C17 . . . . 1.3(3) ?
    S1 C15 C16 C17 . . . . -178.96(18) ?
    C15 C16 C17 C18 . . . . 0.2(4) ?
    C16 C17 C18 C19 . . . . -1.2(4) ?
    C17 C18 C19 C20 . . . . 0.7(3) ?
    C18 C19 C20 C15 . . . . 0.8(3) ?
    C16 C15 C20 C19 . . . . -1.8(3) ?
    S1 C15 C20 C19 . . . . 178.46(15) ?
loop_
    _geom_hbond_atom_site_label_D
    _geom_hbond_atom_site_label_H
    _geom_hbond_atom_site_label_A
    _geom_hbond_site_symmetry_A
    _geom_hbond_distance_DH
    _geom_hbond_distance_HA
    _geom_hbond_distance_DA
    _geom_hbond_angle_DHA
    C19 H19 O2 1_655 0.95 2.38 3.297(3) 163.4
_iucr_refine_instructions_details
;
TITL 1141 IN P-1
CELL  0.71073  8.17710  9.88770 11.84230 103.10800 90.87200 111.54600
ZERR 2  0.00020  0.00020  0.00030  0.00100  0.00100  0.00100
LATT 1
SFAC C H O F S I
UNIT 40 24 4 2 2 2
TEMP -100
PLAN 30
ACTA
CONF
BOND $H
MPLA 6 C15 C16 C17 C18 C19 C20
MPLA 9 C1 C2 C3 C4 C5 C6 C7 O1 C8
MPLA 6 C10 C10 C11 C12 C13 C14 F1
EQIV $1 1+x, y, z
HTAB C19 O2_$1
FMAP 2
L.S. 15
WGHT    0.026600    0.571800
FVAR       0.16689
I1    6    0.020036    0.736536    0.939462    11.00000    0.04049    0.06314 =
         0.02678   -0.00508    0.00553    0.02727
S1    5    0.045577    0.180310    0.558343    11.00000    0.02019    0.01888 =
         0.02716    0.00708    0.00357    0.00549
F1    4    0.476446    0.127145    0.064313    11.00000    0.05258    0.05064 =
         0.02836   -0.00085    0.01071    0.03186
O1    3    0.296322    0.562377    0.469243    11.00000    0.02690    0.01663 =
         0.02247    0.00361    0.00366    0.00775
O2    3   -0.107163    0.174425    0.626918    11.00000    0.01968    0.03615 =
         0.04285    0.01708    0.01041    0.01006
C1    1    0.143681    0.365240    0.540252    11.00000    0.01915    0.01920 =
         0.02298    0.00501    0.00144    0.00794
C2    1    0.140784    0.498269    0.619328    11.00000    0.01937    0.02193 =
         0.02203    0.00301   -0.00033    0.00900
C3    1    0.071605    0.530239    0.724972    11.00000    0.02208    0.03050 =
         0.02345    0.00457    0.00226    0.01164
AFIX  43
H3    2    0.003633    0.452794    0.759762    11.00000   -1.20000
AFIX   0
C4    1    0.106673    0.679557    0.776357    11.00000    0.02497    0.03587 =
         0.02297   -0.00203   -0.00075    0.01590
C5    1    0.202781    0.796141    0.725983    11.00000    0.03016    0.02503 =
         0.03109   -0.00327   -0.00296    0.01410
AFIX  43
H5    2    0.222658    0.897116    0.764354    11.00000   -1.20000
AFIX   0
C6    1    0.268845    0.764782    0.620583    11.00000    0.02805    0.02075 =
         0.03002    0.00321    0.00002    0.00990
AFIX  43
H6    2    0.332925    0.841854    0.584265    11.00000   -1.20000
AFIX   0
C7    1    0.236794    0.615469    0.570825    11.00000    0.02180    0.02231 =
         0.02126    0.00287    0.00094    0.01013
C8    1    0.237994    0.408542    0.451439    11.00000    0.02013    0.01666 =
         0.02319    0.00375   -0.00037    0.00683
C9    1    0.295871    0.333067    0.348438    11.00000    0.02161    0.02264 =
         0.01944    0.00345    0.00059    0.00972
C10   1    0.236815    0.176420    0.312722    11.00000    0.03398    0.02280 =
         0.02604    0.00494    0.00537    0.01058
AFIX  43
H10   2    0.154298    0.116916    0.354874    11.00000   -1.20000
AFIX   0
C11   1    0.297062    0.107058    0.216787    11.00000    0.04138    0.02578 =
         0.02814    0.00079    0.00108    0.01662
AFIX  43
H11   2    0.257205    0.000709    0.192944    11.00000   -1.20000
AFIX   0
C12   1    0.415429    0.195016    0.156908    11.00000    0.03108    0.03911 =
         0.02005   -0.00005    0.00106    0.02171
C13   1    0.475308    0.348882    0.187575    11.00000    0.02599    0.03669 =
         0.02312    0.00687    0.00416    0.01309
AFIX  43
H13   2    0.556513    0.406808    0.143865    11.00000   -1.20000
AFIX   0
C14   1    0.414696    0.417941    0.283747    11.00000    0.02450    0.02364 =
         0.02466    0.00443    0.00186    0.00816
AFIX  43
H14   2    0.454495    0.524353    0.305928    11.00000   -1.20000
AFIX   0
C15   1    0.220912    0.190953    0.657677    11.00000    0.02089    0.01993 =
         0.02814    0.00892    0.00387    0.00738
C16   1    0.211060    0.227740    0.776012    11.00000    0.03629    0.04844 =
         0.03040    0.01344    0.00948    0.02652
AFIX  43
H16   2    0.111495    0.245843    0.805279    11.00000   -1.20000
AFIX   0
C17   1    0.348338    0.238005    0.851858    11.00000    0.05093    0.06146 =
         0.02757    0.01151    0.00233    0.03281
AFIX  43
H17   2    0.342785    0.262953    0.933659    11.00000   -1.20000
AFIX   0
C18   1    0.493512    0.212050    0.808896    11.00000    0.03435    0.04236 =
         0.04391    0.01393   -0.00328    0.01852
AFIX  43
H18   2    0.588262    0.221125    0.861300    11.00000   -1.20000
AFIX   0
C19   1    0.500915    0.172908    0.689761    11.00000    0.02468    0.03290 =
         0.04772    0.01568    0.00832    0.01477
AFIX  43
H19   2    0.600078    0.154077    0.660488    11.00000   -1.20000
AFIX   0
C20   1    0.363527    0.161166    0.613075    11.00000    0.02799    0.02552 =
         0.03275    0.01033    0.00890    0.01253
AFIX  43
H20   2    0.367042    0.133134    0.531203    11.00000   -1.20000
HKLF 4
REM  1141 IN P-1
REM R1 =  0.0238 for   3696 Fo > 4sig(Fo)  and  0.0260 for all   3974 data
REM    226 parameters refined using      0 restraints
END
WGHT      0.0266      0.5718
REM Highest difference peak  0.499,  deepest hole -0.746,  1-sigma level  0.079
Q1    1  -0.0660  0.6569  0.9268  11.00000  0.05    0.50
Q2    1   0.1008  0.7129  0.9595  11.00000  0.05    0.46
Q3    1   0.0235  0.7191  1.0078  11.00000  0.05    0.30
Q4    1   0.1713  0.5620  0.5970  11.00000  0.05    0.25
Q5    1   0.2544  0.6955  0.5938  11.00000  0.05    0.24
Q6    1   0.2213  0.2002  0.7198  11.00000  0.05    0.24
Q7    1   0.4253  0.2372  0.8273  11.00000  0.05    0.23
Q8    1   0.1228  0.4230  0.5839  11.00000  0.05    0.23
Q9    1   0.2654  0.3672  0.4036  11.00000  0.05    0.23
Q10   1   0.0769  0.5100  0.6571  11.00000  0.05    0.22
Q11   1   0.5000  0.5000  0.5000  10.50000  0.05    0.21
Q12   1   0.2977  0.0259 -0.0196  11.00000  0.05    0.21
Q13   1   0.0093  0.4334  0.9214  11.00000  0.05    0.20
Q14   1   0.3106  0.2616  0.8058  11.00000  0.05    0.20
Q15   1   0.6314  0.0386  0.0607  11.00000  0.05    0.20
Q16   1   0.1958  0.7742  0.6600  11.00000  0.05    0.20
Q17   1   0.0000  0.5000  1.0000  10.50000  0.05    0.20
Q18   1   0.2661  0.4791  0.2216  11.00000  0.05    0.20
Q19   1   0.4251  0.1766  0.6574  11.00000  0.05    0.20
Q20   1   0.2771  0.1938  0.9692  11.00000  0.05    0.20
Q21   1   0.3076  0.1952  0.6459  11.00000  0.05    0.20
Q22   1   0.5448  0.6540  0.5094  11.00000  0.05    0.20
Q23   1   0.1552  0.4672  0.3593  11.00000  0.05    0.19
Q24   1   0.3999  0.9590  0.8214  11.00000  0.05    0.19
Q25   1   0.0569  0.0545  0.3406  11.00000  0.05    0.19
Q26   1   0.2314  0.3815  0.5175  11.00000  0.05    0.19
Q27   1   0.0031  0.1261  0.4790  11.00000  0.05    0.19
Q28   1   0.1418  0.3789  0.4618  11.00000  0.05    0.18
Q29   1   0.7477  0.4786  0.1232  11.00000  0.05    0.18
Q30   1   0.1343  0.7250  0.7377  11.00000  0.05    0.18
;
