# Supplementary material for: 2-(4-Fluoro­phen­yl)-5-iodo-3-phenyl­sulfinyl-1-benzofuran
Source: Acta Crystallogr Sect E Struct Rep Online. 2012 Mar 27;68(Pt 4):o1237. doi: 10.1107/S1600536812013086 (PMC3344167; doi:10.1107/S1600536812013086)
Supplement: Supplementary file 2 [file e-68-o1237-Isup2.hkl]

# 
# h,k,l, Fc-squared, Fo-squared, sigma(Fo-squared) and status flag 
# 
data_I
_shelx_title ' 1141 IN P-1' 
_shelx_refln_list_code          4 
_shelx_F_calc_maximum      201.45 
_exptl_crystal_F_000       452.00 
_reflns_d_resolution_high  0.7691 
 
loop_ 
 _symmetry_equiv_pos_as_xyz 
 'x, y, z' 
 '-x, -y, -z' 
 
_cell_length_a     8.1771 
_cell_length_b     9.8877 
_cell_length_c    11.8423 
_cell_angle_alpha 103.108 
_cell_angle_beta   90.872 
_cell_angle_gamma 111.546 
 
_shelx_F_squared_multiplier     1.000 
 
loop_ 
 _refln_index_h 
 _refln_index_k 
 _refln_index_l 
 _refln_F_squared_calc 
 _refln_F_squared_meas 
 _refln_F_squared_sigma 
 _refln_observed_status 
   1   0   0     6989.06     6197.61    104.25 o 
   2   0   0     5553.18     5341.31     91.51 o 
   3   0   0     2601.90     2540.63     56.16 o 
   4   0   0     6034.44     6101.62     97.71 o 
   5   0   0      470.66      448.11      7.38 o 
   6   0   0      408.02      386.42      7.36 o 
   7   0   0       82.79       86.17      7.54 o 
   8   0   0      215.44      223.68     13.64 o 
   9   0   0        5.86        7.90      4.31 o 
 -10   1   0       88.74       90.12     10.05 o 
  -9   1   0      122.77      138.23     10.77 o 
  -8   1   0      313.69      337.50     16.87 o 
  -7   1   0      474.79      490.79      9.27 o 
  -6   1   0       88.89       89.36      2.79 o 
  -5   1   0      223.79      205.39      4.19 o 
  -4   1   0      933.78      948.85     13.39 o 
  -3   1   0      376.37      389.00      5.59 o 
  -2   1   0     1591.51     1778.23     19.42 o 
  -1   1   0       66.70       61.96      1.12 o 
   0   1   0      392.49      431.70      7.65 o 
   1   1   0     2478.71     2627.86     40.16 o 
   2   1   0     3240.44     3423.13     57.33 o 
   3   1   0       66.61       76.78      2.36 o 
   4   1   0      938.39      991.01     25.46 o 
   5   1   0      138.15      140.50      4.12 o 
   6   1   0      106.90      116.41      6.64 o 
   7   1   0       41.20       35.90      5.74 o 
   8   1   0       72.63       67.86      8.26 o 
   9   1   0       11.39       20.82      6.10 o 
 -10   2   0        9.11       13.28      5.03 o 
  -9   2   0        4.07        6.82      3.95 o 
  -8   2   0      159.38      169.91      7.35 o 
  -7   2   0       39.93       39.06      2.86 o 
  -6   2   0      169.17      156.34      3.86 o 
  -5   2   0      469.87      456.15      8.10 o 
  -4   2   0     2149.75     2178.50     27.18 o 
  -3   2   0     3172.15     3232.69     38.88 o 
  -2   2   0     8649.83     7839.17    140.27 o 
  -1   2   0     3031.96     3133.12     31.36 o 
   0   2   0    26626.93    22493.30    281.75 o 
   1   2   0     9538.08     8950.42    163.27 o 
   2   2   0     4332.56     4253.24     53.14 o 
   3   2   0     2899.65     2827.41     38.78 o 
   4   2   0     4652.07     4896.61    100.22 o 
   5   2   0     2510.11     2455.43     61.26 o 
   6   2   0     1276.24     1335.09     35.25 o 
   7   2   0      132.29      124.94     10.41 o 
   8   2   0      143.49      137.87     11.49 o 
   9   2   0       55.71       50.27      8.26 o 
 -10   3   0      316.37      323.85     17.95 o 
  -9   3   0      942.70      970.48     36.26 o 
  -8   3   0     1099.84     1132.11     22.32 o 
  -7   3   0     2107.10     2108.76     35.39 o 
  -6   3   0      819.11      830.71     14.77 o 
  -5   3   0     1596.76     1558.86     21.56 o 
  -4   3   0      388.68      384.92      6.33 o 
  -3   3   0     2336.89     2407.90     31.32 o 
  -2   3   0      207.59      247.95      4.00 o 
  -1   3   0      426.22      489.82      5.92 o 
   0   3   0     5001.24     5055.66     59.10 o 
   1   3   0       13.40       15.05      1.15 o 
   2   3   0      315.38      319.46      4.66 o 
   3   3   0       80.84       82.09      3.60 o 
   4   3   0       51.58       62.84      3.98 o 
   5   3   0      120.81      140.83      7.54 o 
   6   3   0        1.21       10.05      4.31 o 
   7   3   0       29.33       21.54      5.39 o 
   8   3   0       47.27       58.16      8.62 o 
 -10   4   0       70.97       55.65      7.54 o 
  -9   4   0       42.39       36.37      3.38 o 
  -8   4   0        0.24        3.38      1.90 o 
  -7   4   0      150.14      165.05      5.66 o 
  -6   4   0      120.16      118.61      3.96 o 
  -5   4   0      468.10      458.49      8.29 o 
  -4   4   0     1458.90     1506.05     19.32 o 
  -3   4   0     1566.01     1526.52     24.59 o 
  -2   4   0     1984.86     1982.00     22.42 o 
  -1   4   0     5461.97     5503.71     64.66 o 
   0   4   0     1233.26     1110.59     12.97 o 
   1   4   0     4777.51     4835.14     57.24 o 
   2   4   0     1939.05     1947.89     23.50 o 
   3   4   0     2927.00     2916.24     49.20 o 
   4   4   0      461.14      469.34     15.52 o 
   5   4   0     1430.82     1504.76    121.18 o 
   6   4   0     1262.60     1208.16     44.16 o 
   7   4   0      136.91      133.92     11.49 o 
   8   4   0       46.17       42.01      7.90 o 
 -10   5   0      181.04      190.40      9.14 o 
  -9   5   0      823.41      874.58     24.62 o 
  -8   5   0     1407.25     1441.09     27.70 o 
  -7   5   0     4042.15     4045.73     69.44 o 
  -6   5   0     2305.53     2370.01     37.86 o 
  -5   5   0     1465.23     1442.63     20.18 o 
  -4   5   0     1371.74     1333.07     17.64 o 
  -3   5   0     1707.71     1772.41     18.26 o 
  -2   5   0     1245.82     1343.06     17.98 o 
  -1   5   0     1870.64     2191.41     28.46 o 
   0   5   0      553.81      606.91      8.28 o 
   1   5   0       52.42       64.96      1.92 o 
   2   5   0      152.70      170.65      3.85 o 
   3   5   0        1.70        3.56      1.45 o 
   4   5   0      624.23      675.43     20.87 o 
   5   5   0      499.88      514.50     23.34 o 
   6   5   0        7.42        6.46      4.31 o 
   7   5   0       15.81       28.72      6.82 o 
 -10   6   0       15.72        6.62      3.95 o 
  -9   6   0       12.72       21.92      3.95 o 
  -8   6   0       24.27       25.83      3.67 o 
  -7   6   0      128.06      137.65      6.98 o 
  -6   6   0        2.47        3.61      1.11 o 
  -5   6   0      495.90      497.76      8.39 o 
  -4   6   0      497.71      509.69      7.88 o 
  -3   6   0      761.67      747.75      8.83 o 
  -2   6   0        2.39        9.56      1.00 o 
  -1   6   0       66.52       57.91      3.51 o 
   0   6   0       82.99       82.16      4.06 o 
   1   6   0      428.81      464.55      7.92 o 
   2   6   0      221.67      208.28      5.84 o 
   3   6   0     1093.21     1143.60     36.20 o 
   4   6   0      617.28      671.04     28.00 o 
   5   6   0      445.26      454.90     22.26 o 
   6   6   0       88.80       87.61     10.41 o 
 -10   7   0      389.08      424.74     21.54 o 
  -9   7   0      805.99      880.51     26.21 o 
  -8   7   0     1293.97     1341.13     41.83 o 
  -7   7   0     1341.80     1320.21     32.24 o 
  -6   7   0     2235.52     2210.82     42.36 o 
  -5   7   0     2193.60     2227.54     42.30 o 
  -4   7   0     1371.45     1344.59     19.06 o 
  -3   7   0     1531.38     1546.38     22.42 o 
  -2   7   0      808.65      813.49     14.47 o 
  -1   7   0      211.90      226.86      4.99 o 
   0   7   0       72.09       77.47      2.87 o 
   1   7   0        7.75       13.32      1.40 o 
   2   7   0       90.25       78.98      3.39 o 
   3   7   0      185.92      176.83      6.64 o 
   4   7   0       17.96       25.49      5.74 o 
   5   7   0      114.57      130.33     11.85 o 
 -10   8   0      155.63      154.03     12.21 o 
  -9   8   0        0.13        2.15      3.23 o 
  -8   8   0       58.30       62.83      8.80 o 
  -7   8   0        6.38        8.90      2.85 o 
  -6   8   0      718.74      736.74     33.03 o 
  -5   8   0      162.99      162.56      8.02 o 
  -4   8   0       90.05       79.00      3.49 o 
  -3   8   0       50.66       52.12      3.71 o 
  -2   8   0      127.73      122.75      4.70 o 
  -1   8   0       96.98      108.10      5.95 o 
   0   8   0        1.41        5.06      1.77 o 
   1   8   0       25.05       31.94      4.40 o 
   2   8   0       30.50       34.47      6.18 o 
   3   8   0        1.55        2.20      1.60 o 
   4   8   0        4.86        2.84      2.76 o 
  -9   9   0      161.33      179.88     13.64 o 
  -8   9   0     1089.62     1150.00     43.08 o 
  -7   9   0      109.16      103.76      9.33 o 
  -6   9   0      909.69      957.13     27.29 o 
  -5   9   0     2585.85     2592.30     62.41 o 
  -4   9   0      508.26      507.09     12.14 o 
  -3   9   0      375.63      391.09     10.22 o 
  -2   9   0      640.67      639.24     14.29 o 
  -1   9   0      957.02      908.41     18.90 o 
   0   9   0      202.07      239.33     11.97 o 
   1   9   0      194.89      199.65      9.56 o 
   2   9   0      127.13      125.33      6.03 o 
   3   9   0        1.03        1.08      3.77 o 
  -9  10   0        7.39        6.10      4.31 o 
  -8  10   0       38.67       51.70      7.54 o 
  -7  10   0        7.77        3.95      3.59 o 
  -6  10   0      177.41      191.01     12.57 o 
  -5  10   0       17.41       10.34      3.17 o 
  -4  10   0       60.59       57.00      4.14 o 
  -3  10   0      173.96      177.74      6.26 o 
  -2  10   0      190.73      176.74      6.35 o 
  -1  10   0       28.10       36.66      3.15 o 
   0  10   0        1.07        0.56      2.24 o 
   1  10   0        0.82        0.79      2.32 o 
   2  10   0        4.24        2.87      2.87 o 
  -8  11   0      100.89      104.48     10.41 o 
  -7  11   0       64.18       50.27      7.54 o 
  -6  11   0       12.25       11.49      4.31 o 
  -5  11   0      157.14      170.60      5.50 o 
  -4  11   0      274.07      285.46     20.47 o 
  -3  11   0      195.41      192.76      6.90 o 
  -2  11   0      246.06      259.35      8.34 o 
  -1  11   0      226.58      188.53      8.99 o 
   0  11   0      165.25      168.25      8.43 o 
   1  11   0      149.27      135.34      7.68 o 
  -6  12   0        0.82        3.23      3.95 o 
  -5  12   0       46.89       55.73      6.82 o 
  -4  12   0        7.93        7.90      2.54 o 
  -3  12   0      128.04      140.83      6.20 o 
  -2  12   0       59.71       66.84      9.69 o 
   1 -12   1       40.81       46.22      4.95 o 
   2 -12   1       39.23       38.70      5.57 o 
   3 -12   1        3.43        4.24      2.14 o 
   4 -12   1        0.48        0.02      1.89 o 
   5 -12   1        4.39        2.15      1.61 o 
   6 -12   1        8.10        5.74      3.95 o 
  -1 -11   1        2.31        1.65      2.39 o 
   0 -11   1        4.65        6.49      2.72 o 
   1 -11   1        4.79        4.41      2.59 o 
   2 -11   1       14.85       14.53      2.41 o 
   3 -11   1      165.93      155.82      5.98 o 
   4 -11   1       30.79       37.25      5.74 o 
   5 -11   1      389.80      395.61     11.16 o 
   6 -11   1      359.88      355.45     18.67 o 
   7 -11   1      322.87      327.08     18.31 o 
   8 -11   1      202.71      206.09     14.36 o 
  -2 -10   1      143.76      157.74      6.90 o 
  -1 -10   1      278.82      297.21     20.50 o 
   0 -10   1        8.17       12.20      2.91 o 
   1 -10   1       87.96       75.84      6.62 o 
   2 -10   1        0.41        1.50      1.52 o 
   3 -10   1        7.73        9.65      3.82 o 
   4 -10   1      128.09      118.35      5.61 o 
   5 -10   1      112.95      106.32      3.65 o 
   6 -10   1        3.81       -0.72      2.87 o 
   7 -10   1      434.54      394.58     19.75 o 
   8 -10   1        0.02        0.36      3.23 o 
   9 -10   1        9.25        9.33      4.67 o 
  -4  -9   1       27.28       31.60      6.10 o 
  -3  -9   1        0.03        1.23      1.57 o 
  -2  -9   1       19.32       21.09      3.41 o 
  -1  -9   1       17.97       25.65      2.83 o 
   0  -9   1       81.03       95.02      3.68 o 
   1  -9   1       21.72       22.67      2.01 o 
   2  -9   1      132.59      121.18      5.37 o 
   3  -9   1      488.02      489.01     11.52 o 
   4  -9   1       78.65       81.71      4.31 o 
   5  -9   1      102.98      113.48      6.80 o 
   6  -9   1       22.94       25.49      5.03 o 
   7  -9   1     1408.06     1379.42     48.11 o 
   8  -9   1      474.05      449.51     21.54 o 
   9  -9   1      288.01      294.77     17.23 o 
  -5  -8   1      257.14      266.65     11.90 o 
  -4  -8   1      339.14      340.14     12.92 o 
  -3  -8   1      355.14      357.40     13.11 o 
  -2  -8   1      417.16      445.40     12.77 o 
  -1  -8   1      371.86      385.54      9.82 o 
   0  -8   1      792.50      768.67     12.85 o 
   1  -8   1      529.37      484.38      8.90 o 
   2  -8   1      892.70      882.57     15.90 o 
   3  -8   1      695.72      687.78     11.41 o 
   4  -8   1      791.69      768.54     19.43 o 
   5  -8   1      101.55      114.21      6.44 o 
   6  -8   1        2.60        3.95      3.23 o 
   7  -8   1       86.29       69.29      7.54 o 
   8  -8   1       24.50       34.47      6.10 o 
   9  -8   1        0.57        7.90      3.95 o 
  10  -8   1        2.41        8.98      4.31 o 
  -6  -7   1       40.14       39.34      5.16 o 
  -5  -7   1       44.80       41.02      6.82 o 
  -4  -7   1       17.98       17.52      3.67 o 
  -3  -7   1       92.77       98.86      5.91 o 
  -2  -7   1       20.21       22.29      2.04 o 
  -1  -7   1      686.28      674.20     12.99 o 
   0  -7   1        2.14        4.88      1.67 o 
   1  -7   1        0.24        1.50      1.19 o 
   2  -7   1       30.29       37.49      1.81 o 
   3  -7   1      131.42      150.12      3.69 o 
   4  -7   1      124.28      128.68      2.72 o 
   5  -7   1      150.43      154.89      4.52 o 
   6  -7   1       96.83       98.76      5.59 o 
   7  -7   1      365.39      396.02     18.67 o 
   8  -7   1      377.53      375.91     18.31 o 
   9  -7   1      260.97      273.95     15.80 o 
  10  -7   1      107.07      114.17     10.05 o 
  -6  -6   1      203.64      189.57     14.36 o 
  -5  -6   1       10.67       15.80      5.39 o 
  -4  -6   1       65.34       63.55      7.54 o 
  -3  -6   1      847.63      851.32     15.60 o 
  -2  -6   1     2036.54     2069.36     25.67 o 
  -1  -6   1     2275.72     2232.37     27.74 o 
   0  -6   1     4444.24     4506.18     54.03 o 
   1  -6   1     4917.69     4981.30     63.16 o 
   2  -6   1     4365.46     4254.14     54.07 o 
   3  -6   1     1287.00     1185.24     14.83 o 
   4  -6   1      853.01      822.82     14.14 o 
   5  -6   1      704.39      681.50     18.27 o 
   6  -6   1      621.02      641.10     12.08 o 
   7  -6   1      155.06      176.97      5.96 o 
   8  -6   1       55.34       69.82     12.03 o 
   9  -6   1       15.84       29.08      5.39 o 
  10  -6   1        9.26        7.90      4.31 o 
  -7  -5   1        0.82       12.21      5.74 o 
  -6  -5   1        6.10       10.05      5.03 o 
  -5  -5   1       35.50       49.19      7.18 o 
  -4  -5   1      374.42      349.06     34.47 o 
  -3  -5   1      446.69      470.70      9.01 o 
  -2  -5   1      289.91      298.56      5.49 o 
  -1  -5   1      399.29      426.49      6.11 o 
   0  -5   1     1565.47     1716.63     21.34 o 
   1  -5   1      289.33      332.33      5.55 o 
   2  -5   1      172.07      164.80      3.91 o 
   3  -5   1     2141.06     2395.24     28.32 o 
   4  -5   1     1047.82     1076.56     16.56 o 
   5  -5   1      412.51      414.67      6.75 o 
   6  -5   1      215.92      217.81      5.71 o 
   7  -5   1        2.61        3.80      1.52 o 
   8  -5   1      313.60      305.11      9.12 o 
   9  -5   1      437.96      461.65     14.47 o 
  10  -5   1      265.92      260.66     15.08 o 
  -8  -4   1       49.83       56.73      8.98 o 
  -7  -4   1       27.71       26.21      6.10 o 
  -6  -4   1       16.78       19.75      5.03 o 
  -5  -4   1       27.14       34.55      4.67 o 
  -4  -4   1      532.69      549.95     14.45 o 
  -3  -4   1     1157.89     1158.82     20.55 o 
  -2  -4   1     1356.87     1370.64     16.88 o 
  -1  -4   1     2456.42     2352.40     25.13 o 
   0  -4   1    10538.92    10710.68    148.95 o 
   1  -4   1    10542.30    10018.45    163.11 o 
   2  -4   1     5263.25     5148.14     64.28 o 
   3  -4   1     5979.96     5924.27     71.64 o 
   4  -4   1     2585.46     2551.13     31.59 o 
   5  -4   1     2493.72     2485.85     33.36 o 
   6  -4   1     3587.47     3618.61     55.95 o 
   7  -4   1      614.77      658.07     14.03 o 
   8  -4   1      520.03      540.97     14.75 o 
   9  -4   1      384.74      432.07     13.70 o 
  10  -4   1       50.42       68.22      8.26 o 
  -8  -3   1      167.56      189.93     14.00 o 
  -7  -3   1      422.31      440.54     21.54 o 
  -6  -3   1      149.69      155.27      8.11 o 
  -5  -3   1      554.24      579.97     19.66 o 
  -4  -3   1      518.37      553.38     10.91 o 
  -3  -3   1      311.25      277.35      7.83 o 
  -2  -3   1       23.72       16.87      1.09 o 
  -1  -3   1      124.05      166.64      3.97 o 
   0  -3   1     3832.65     4231.53     52.91 o 
   1  -3   1        7.90       12.07      1.26 o 
   2  -3   1      602.33      665.33     16.91 o 
   3  -3   1     1300.58     1364.68     17.21 o 
   4  -3   1      845.17      863.98     12.33 o 
   5  -3   1      776.82      766.49     12.49 o 
   6  -3   1       63.90       66.35      2.67 o 
   7  -3   1       11.57       10.94      1.79 o 
   8  -3   1      323.72      312.56      9.18 o 
   9  -3   1      114.45      111.66      9.33 o 
  10  -3   1      184.93      210.75     14.36 o 
  -9  -2   1        5.45        3.95      4.67 o 
  -8  -2   1       66.52       49.55      7.54 o 
  -7  -2   1        4.12        7.54      3.95 o 
  -6  -2   1       45.13       56.86      4.69 o 
  -5  -2   1       21.09       22.83      1.78 o 
  -4  -2   1      211.56      217.28      4.59 o 
  -3  -2   1     2898.27     2873.15     41.67 o 
  -2  -2   1     7055.04     7341.53    160.86 o 
  -1  -2   1      898.64      947.44     11.73 o 
   0  -2   1    16010.08    14280.88    179.13 o 
   1  -2   1     8415.69     7868.63    117.81 o 
   2  -2   1     8937.69     8176.86    135.44 o 
   3  -2   1     1426.70     1345.11     16.85 o 
   4  -2   1     4538.75     4499.73     57.97 o 
   5  -2   1     2786.50     2809.37     37.18 o 
   6  -2   1     4646.46     4625.90     64.62 o 
   7  -2   1     1186.06     1235.97     23.27 o 
   8  -2   1      632.65      641.24     25.85 o 
   9  -2   1      331.15      340.01     17.95 o 
  10  -2   1      178.50      186.34     13.64 o 
  -9  -1   1      415.07      408.94     21.18 o 
  -8  -1   1      553.74      552.56     24.77 o 
  -7  -1   1     1992.96     2044.19     42.78 o 
  -6  -1   1      972.81      950.74     16.02 o 
  -5  -1   1      947.42      887.34     16.03 o 
  -4  -1   1     4458.74     4610.25     77.57 o 
  -3  -1   1     2103.36     2112.17     33.26 o 
  -2  -1   1     1561.38     1544.82     20.82 o 
  -1  -1   1      387.54      401.31      5.75 o 
   0  -1   1     4945.13     4480.47     50.80 o 
   1  -1   1      274.96      320.49      4.45 o 
   2  -1   1     8656.58     8212.71    123.21 o 
   3  -1   1     1075.96     1134.92     15.35 o 
   4  -1   1      264.33      271.79      4.75 o 
   5  -1   1      736.99      739.77     11.09 o 
   6  -1   1     1507.66     1534.84     23.01 o 
   7  -1   1        1.26        0.36      2.15 o 
   8  -1   1      513.12      507.32     22.26 o 
   9  -1   1      242.49      269.64     16.16 o 
  10  -1   1      112.93      108.79     10.77 o 
  -9   0   1        1.11        0.36      3.59 o 
  -8   0   1       70.54       53.50      6.82 o 
  -7   0   1       31.96       35.77      3.24 o 
  -6   0   1       35.29       40.89      2.26 o 
  -5   0   1     1091.30     1134.09     18.04 o 
  -4   0   1      806.65      832.87     13.34 o 
  -3   0   1     1450.71     1561.97     19.97 o 
  -2   0   1     4479.50     4639.23     75.23 o 
  -1   0   1        8.12       12.05      0.60 o 
   0   0   1       14.92       20.60      0.78 o 
   1   0   1     2912.85     2831.18     36.69 o 
   2   0   1    28389.70    24246.62    332.34 o 
   3   0   1     2638.52     2733.03     59.46 o 
   4   0   1     3685.10     3608.17     49.96 o 
   5   0   1     1969.19     1963.14     28.42 o 
   6   0   1     3962.36     3892.93     76.19 o 
   7   0   1      724.71      674.27     26.93 o 
   8   0   1      144.40      146.49     11.13 o 
   9   0   1      396.00      416.12     21.54 o 
 -10   1   1      332.58      364.78     20.11 o 
  -9   1   1      550.98      592.41     25.85 o 
  -8   1   1      853.23      839.79     31.95 o 
  -7   1   1     2360.59     2337.66     34.53 o 
  -6   1   1     2953.68     2956.64     44.13 o 
  -5   1   1     4120.61     4107.94     59.66 o 
  -4   1   1     3196.33     3123.88     41.88 o 
  -3   1   1     4770.59     4935.20     57.27 o 
  -2   1   1     3255.65     3338.18     41.06 o 
  -1   1   1     2663.73     2714.77     35.89 o 
   0   1   1      324.33      333.49      4.27 o 
   1   1   1     1994.79     2128.31     31.14 o 
   2   1   1      499.64      542.35     10.18 o 
   3   1   1      217.99      243.69      6.24 o 
   4   1   1       46.25       45.78      1.37 o 
   5   1   1       83.86       83.14      3.43 o 
   6   1   1     1579.35     1615.67     41.21 o 
   7   1   1      334.93      317.75     16.52 o 
   8   1   1      482.19      493.68     23.34 o 
   9   1   1      139.33      139.67     11.85 o 
 -10   2   1       16.46       15.44      5.39 o 
  -9   2   1       12.75       12.93      4.67 o 
  -8   2   1       29.00       37.75      2.97 o 
  -7   2   1      554.48      594.47     12.80 o 
  -6   2   1      887.48      958.99     15.43 o 
  -5   2   1     1234.51     1282.89     22.04 o 
  -4   2   1     2548.02     2593.78     35.18 o 
  -3   2   1     3138.14     3293.06     40.82 o 
  -2   2   1      874.50      864.19     14.01 o 
  -1   2   1      513.48      509.49      6.45 o 
   0   2   1     1020.94      977.21     10.23 o 
   1   2   1     5174.29     5407.66     76.29 o 
   2   2   1     1219.05     1189.24     14.80 o 
   3   2   1     2088.31     2013.76     38.30 o 
   4   2   1      611.47      604.67     10.84 o 
   5   2   1     1015.83     1012.07     27.42 o 
   6   2   1      635.91      626.16     25.49 o 
   7   2   1      622.83      643.75     27.29 o 
   8   2   1       81.40       73.24      8.62 o 
 -10   3   1       40.94       46.32      6.82 o 
  -9   3   1      362.24      372.93     10.22 o 
  -8   3   1      836.60      853.78     17.89 o 
  -7   3   1     3534.65     3559.36     55.56 o 
  -6   3   1     2764.23     2838.32     38.09 o 
  -5   3   1     4795.02     4933.07     63.81 o 
  -4   3   1     3854.36     3770.49     45.66 o 
  -3   3   1     5424.82     5353.75     63.83 o 
  -2   3   1     3794.49     3844.61     42.67 o 
  -1   3   1    11481.44    10790.45    121.02 o 
   0   3   1     1761.99     1763.06     18.79 o 
   1   3   1     3983.03     4128.38     46.24 o 
   2   3   1      651.30      704.17     10.23 o 
   3   3   1      876.27      844.42     19.43 o 
   4   3   1       78.90       93.87      5.01 o 
   5   3   1       80.44       87.22      6.03 o 
   6   3   1      135.88      159.41     11.13 o 
   7   3   1      375.64      396.74     20.47 o 
   8   3   1       50.77       49.91      8.26 o 
 -10   4   1       86.50       93.35      9.33 o 
  -9   4   1       59.24       77.04      4.49 o 
  -8   4   1        8.55        2.93      1.63 o 
  -7   4   1       43.48       48.37      2.79 o 
  -6   4   1      380.10      385.47      8.23 o 
  -5   4   1     2829.01     2954.17     38.95 o 
  -4   4   1       74.75       57.63      2.31 o 
  -3   4   1     2789.31     2796.26     34.37 o 
  -2   4   1      350.85      299.58      4.04 o 
  -1   4   1      390.69      316.18      4.27 o 
   0   4   1     1204.24     1171.28     14.07 o 
   1   4   1     5494.15     5776.90     64.56 o 
   2   4   1      304.51      286.01      5.06 o 
   3   4   1     1062.94     1051.59     21.65 o 
   4   4   1      442.88      464.69     15.53 o 
   5   4   1      918.55      948.94     35.54 o 
   6   4   1      119.91      108.43      9.69 o 
   7   4   1       75.42       93.35     10.05 o 
 -10   5   1       42.78       53.37      5.57 o 
  -9   5   1      275.55      277.11     11.04 o 
  -8   5   1      285.40      293.91     23.16 o 
  -7   5   1     1155.67     1204.24     23.32 o 
  -6   5   1     1059.71     1078.69     18.79 o 
  -5   5   1     3088.37     3221.98     42.50 o 
  -4   5   1     1922.46     1936.81     24.62 o 
  -3   5   1     1747.13     1654.09     16.51 o 
  -2   5   1     3008.04     2952.73     31.63 o 
  -1   5   1     2894.24     2926.94     32.74 o 
   0   5   1     4159.72     4230.51     47.95 o 
   1   5   1     3131.78     3318.43     40.34 o 
   2   5   1      736.87      733.27     12.82 o 
   3   5   1      841.01      842.46     26.86 o 
   4   5   1      473.14      480.03     21.18 o 
   5   5   1       13.97       16.87      5.03 o 
   6   5   1       87.31      110.22     10.41 o 
   7   5   1       80.57       88.32     10.41 o 
 -10   6   1      200.02      204.31      9.90 o 
  -9   6   1       91.90       89.62      6.33 o 
  -8   6   1        1.66        0.42      2.69 o 
  -7   6   1       28.62       36.55      4.06 o 
  -6   6   1        8.43       10.68      2.05 o 
  -5   6   1      288.57      290.71      6.89 o 
  -4   6   1       63.30       55.28      2.71 o 
  -3   6   1     1407.74     1407.12     14.46 o 
  -2   6   1     1164.36     1154.59     14.02 o 
  -1   6   1     1463.37     1424.07     18.41 o 
   0   6   1      977.43      928.87     12.44 o 
   1   6   1      833.48      813.94     16.59 o 
   2   6   1      404.17      417.40      9.27 o 
   3   6   1      142.99      162.45     14.00 o 
   4   6   1       29.03       47.75      6.82 o 
   5   6   1      215.07      226.91     14.72 o 
   6   6   1       38.95       47.39      7.90 o 
 -10   7   1      126.45      149.91      8.63 o 
  -9   7   1       30.41       38.81      7.54 o 
  -8   7   1      605.51      586.23     33.75 o 
  -7   7   1      420.55      434.78     13.29 o 
  -6   7   1      881.38      896.96     20.09 o 
  -5   7   1      458.78      468.48     10.75 o 
  -4   7   1      880.12      873.83     12.00 o 
  -3   7   1      446.52      426.82      7.51 o 
  -2   7   1     2233.61     2270.28     32.20 o 
  -1   7   1     1481.97     1500.46     24.10 o 
   0   7   1      968.28     1022.26     16.11 o 
   1   7   1      414.70      410.65     11.87 o 
   2   7   1      195.79      187.16      6.23 o 
   3   7   1       90.48       79.80      4.29 o 
   4   7   1      335.17      329.24     17.95 o 
   5   7   1      102.92       96.22     10.41 o 
 -10   8   1       71.88       88.98      7.21 o 
  -9   8   1      491.24      505.94     23.70 o 
  -8   8   1      610.46      569.95     18.15 o 
  -7   8   1      138.80      135.45      8.36 o 
  -6   8   1       53.69       54.92      4.14 o 
  -5   8   1      512.68      537.25     13.88 o 
  -4   8   1      116.03      111.74      3.89 o 
  -3   8   1      363.55      341.88      8.75 o 
  -2   8   1      635.75      559.55     12.64 o 
  -1   8   1       49.89       58.26      3.37 o 
   0   8   1     1064.94     1060.93     18.07 o 
   1   8   1      554.82      554.20     11.56 o 
   2   8   1      171.98      199.82      9.18 o 
   3   8   1      340.46      355.02      9.39 o 
   4   8   1      146.37      159.66      8.73 o 
  -9   9   1        0.85        3.25      3.01 o 
  -8   9   1       37.47       45.92      5.16 o 
  -7   9   1      133.91      142.18     12.57 o 
  -6   9   1      378.98      387.08     14.46 o 
  -5   9   1        9.87       13.62      3.25 o 
  -4   9   1      422.52      424.71     12.01 o 
  -3   9   1      587.94      558.59     12.91 o 
  -2   9   1      424.00      394.09     10.14 o 
  -1   9   1       84.71       96.46      4.49 o 
   0   9   1        2.97        4.85      4.85 o 
   1   9   1      147.50      129.23      6.99 o 
   2   9   1       17.74       19.61      3.01 o 
   3   9   1       81.22       92.54      4.51 o 
  -8  10   1      236.19      260.30     16.52 o 
  -7  10   1      287.12      308.77     17.59 o 
  -6  10   1      134.31      137.37     19.03 o 
  -5  10   1       95.64      104.61     16.70 o 
  -4  10   1       96.50      103.52      4.82 o 
  -3  10   1       98.57       88.20      5.64 o 
  -2  10   1      107.38      112.27      5.17 o 
  -1  10   1       15.44       23.37      3.67 o 
   0  10   1      182.74      194.19     11.67 o 
   1  10   1      126.35      145.96      7.85 o 
   2  10   1       26.92       26.21      4.67 o 
  -7  11   1      199.29      192.08     14.00 o 
  -6  11   1       49.36       45.24      6.82 o 
  -5  11   1      129.20      144.65      8.54 o 
  -4  11   1       88.71       93.26      6.62 o 
  -3  11   1       48.86       54.21      3.86 o 
  -2  11   1        8.42       11.08      3.59 o 
  -1  11   1        6.72        2.09      2.76 o 
   0  11   1        9.75       10.54      3.18 o 
  -6  12   1      178.82      182.03     13.28 o 
  -5  12   1       39.87       40.36      6.64 o 
  -4  12   1       91.07       96.43      5.38 o 
  -3  12   1       83.04       80.67      6.08 o 
  -2  12   1       42.03       52.60      6.46 o 
   1 -12   2      168.04      173.79      8.98 o 
   2 -12   2       99.15      106.15      5.25 o 
   3 -12   2      120.67      114.65      5.23 o 
   4 -12   2      106.87      110.74      5.87 o 
   5 -12   2       95.81      108.64      5.17 o 
   6 -12   2       35.89       37.34      6.46 o 
   7 -12   2        2.32        2.87      3.59 o 
  -1 -11   2       32.94       37.50      5.39 o 
   0 -11   2       25.62       32.29      3.88 o 
   1 -11   2       78.71       87.33      4.62 o 
   2 -11   2       31.91       37.43      3.17 o 
   3 -11   2       71.77       63.29      3.86 o 
   4 -11   2        0.57        0.00      1.64 o 
   5 -11   2       30.25       29.53      3.23 o 
   6 -11   2        7.11        6.10      3.95 o 
   7 -11   2      247.65      252.40     15.44 o 
   8 -11   2        0.46        2.15      3.59 o 
  -3 -10   2        0.14        2.87      3.59 o 
  -2 -10   2        7.76        9.48      2.39 o 
  -1 -10   2        8.43       13.10      2.27 o 
   0 -10   2      646.69      625.34     19.23 o 
   1 -10   2      440.69      443.48     11.17 o 
   2 -10   2      261.82      288.17     14.08 o 
   3 -10   2      579.11      546.67     12.84 o 
   4 -10   2      414.36      404.79     11.96 o 
   5 -10   2      190.28      181.85      8.44 o 
   6 -10   2      330.70      313.80     16.52 o 
   8 -10   2      267.67      254.20     15.44 o 
   9 -10   2       33.23       22.26      5.74 o 
  -4  -9   2        0.68        4.67      3.95 o 
  -3  -9   2       36.61       32.05      2.57 o 
  -2  -9   2        5.35        9.98      2.24 o 
  -1  -9   2      281.15      266.07      7.83 o 
   0  -9   2      273.84      264.65      6.55 o 
   1  -9   2      143.24      142.90      4.42 o 
   2  -9   2      144.27      128.09      4.15 o 
   3  -9   2      142.84      143.71      5.52 o 
   4  -9   2       90.37       97.66      4.74 o 
   5  -9   2      571.94      577.27     17.83 o 
   6  -9   2       59.02       56.01      6.46 o 
   7  -9   2       44.17       50.27      6.82 o 
   8  -9   2        0.89       -0.72      2.51 o 
   9  -9   2      173.37      180.95     12.93 o 
  -5  -8   2        9.94        3.95      3.95 o 
  -4  -8   2        1.75        1.44      2.87 o 
  -3  -8   2        0.28        1.10      1.80 o 
  -2  -8   2      258.91      245.00      8.33 o 
  -1  -8   2      269.07      281.67      6.91 o 
   0  -8   2      858.85      853.26     14.56 o 
   1  -8   2      135.59      150.62      5.12 o 
   2  -8   2      492.95      508.59     12.26 o 
   3  -8   2      241.52      228.08      5.14 o 
   4  -8   2      758.46      732.02     16.88 o 
   5  -8   2      728.05      692.38     19.78 o 
   6  -8   2     1921.39     1811.34     58.52 o 
   7  -8   2      514.13      511.63     21.90 o 
   8  -8   2      524.96      533.53     23.34 o 
   9  -8   2      124.30      156.18     11.49 o 
  10  -8   2      172.97      204.29     13.64 o 
  -6  -7   2      135.61      154.68      8.95 o 
  -5  -7   2      216.83      231.81     10.63 o 
  -4  -7   2       25.82       31.21      5.03 o 
  -3  -7   2      283.98      286.07      8.21 o 
  -2  -7   2      415.49      413.08     10.32 o 
  -1  -7   2      295.77      263.42      5.41 o 
   0  -7   2      933.35      978.66     13.31 o 
   1  -7   2      188.45      192.70      4.44 o 
   2  -7   2      440.99      444.25      8.71 o 
   3  -7   2      463.83      476.60      8.22 o 
   4  -7   2     1016.30     1069.42     14.69 o 
   5  -7   2      583.83      591.88     11.79 o 
   6  -7   2      420.81      422.46     21.54 o 
   7  -7   2        4.05        5.29      1.89 o 
   8  -7   2      724.71      729.56     28.36 o 
   9  -7   2      234.71      222.60     13.28 o 
  10  -7   2      364.25      361.91     18.67 o 
  -6  -6   2       13.92       16.47      4.04 o 
  -5  -6   2       11.56       11.24      3.27 o 
  -4  -6   2      739.84      721.41     17.30 o 
  -3  -6   2        1.83        2.37      1.07 o 
  -2  -6   2       68.15       71.89      2.92 o 
  -1  -6   2      111.80      113.57      2.48 o 
   0  -6   2     1805.77     1799.10     22.55 o 
   1  -6   2      480.90      457.25      7.39 o 
   2  -6   2      265.73      243.36      4.56 o 
   3  -6   2     2670.22     2764.49     35.62 o 
   4  -6   2     2189.19     2166.94     27.53 o 
   5  -6   2      692.49      659.35     12.59 o 
   6  -6   2     2268.85     2251.33     48.74 o 
   7  -6   2      628.17      630.00     16.73 o 
   8  -6   2      466.03      495.55     14.46 o 
   9  -6   2      728.39      779.76     28.00 o 
  10  -6   2      250.86      312.00     16.52 o 
  -7  -5   2      441.30      465.31     24.06 o 
  -6  -5   2      307.78      334.26     18.67 o 
  -5  -5   2      307.23      341.44     17.59 o 
  -4  -5   2      751.22      767.11     20.36 o 
  -3  -5   2     1805.90     1821.03     35.47 o 
  -2  -5   2       26.29       24.00      1.22 o 
  -1  -5   2     2892.06     2826.81     32.31 o 
   0  -5   2      121.40      149.49      3.04 o 
   1  -5   2      775.27      743.65     10.59 o 
   2  -5   2      367.27      458.81      7.03 o 
   3  -5   2      403.08      413.89      5.82 o 
   4  -5   2      272.52      273.05      5.20 o 
   5  -5   2      772.21      824.08     19.32 o 
   6  -5   2     1465.52     1466.47     28.83 o 
   7  -5   2      133.29      129.73      5.96 o 
   8  -5   2     1366.55     1366.51     32.24 o 
   9  -5   2      253.19      256.71      9.77 o 
  10  -5   2      480.42      477.52     22.26 o 
  -8  -4   2       73.29       70.73      9.69 o 
  -7  -4   2      164.29      132.13     11.49 o 
  -6  -4   2      174.77      179.16     12.57 o 
  -5  -4   2      372.43      368.78     12.03 o 
  -4  -4   2      810.41      820.70     15.51 o 
  -3  -4   2      801.79      794.13     14.71 o 
  -2  -4   2     2055.66     2179.13     22.71 o 
  -1  -4   2      607.27      601.90      8.16 o 
   0  -4   2       73.14       52.19      1.47 o 
   1  -4   2     2491.90     2458.59     31.31 o 
   2  -4   2      540.10      539.18      7.78 o 
   3  -4   2     3483.09     3496.25     41.35 o 
   4  -4   2     2007.35     1942.09     29.29 o 
   5  -4   2     1364.59     1362.84     19.67 o 
   6  -4   2     1112.05     1114.23     22.52 o 
   7  -4   2     1283.33     1289.17     29.95 o 
   8  -4   2      265.95      273.45      9.52 o 
   9  -4   2      349.74      350.06     17.59 o 
  10  -4   2      246.19      264.97     15.44 o 
  -8  -3   2       83.42      110.94     11.13 o 
  -7  -3   2      417.16      466.39     22.26 o 
  -6  -3   2      699.78      736.11     24.24 o 
  -5  -3   2     1156.67     1162.89     29.78 o 
  -4  -3   2      855.44      825.10     15.18 o 
  -3  -3   2     3539.02     3600.98     70.09 o 
  -2  -3   2     4308.75     4536.94     44.62 o 
  -1  -3   2     5457.59     5559.24     65.29 o 
   0  -3   2      239.80      195.75      3.39 o 
   1  -3   2     2002.54     1942.53     31.97 o 
   2  -3   2     1867.90     1903.45     22.87 o 
   3  -3   2      222.02      225.00      4.53 o 
   4  -3   2        3.82        6.86      0.75 o 
   5  -3   2       95.02       95.20      3.12 o 
   6  -3   2     1229.83     1191.19     21.47 o 
   7  -3   2      296.51      290.10      9.35 o 
   8  -3   2      435.58      419.00     19.03 o 
   9  -3   2      331.24      310.21     16.52 o 
  10  -3   2      235.11      250.97     15.80 o 
  -9  -2   2       22.54       29.80      7.18 o 
  -8  -2   2       12.06        9.33      4.67 o 
  -7  -2   2      467.76      438.03     20.82 o 
  -6  -2   2      516.00      492.92     14.25 o 
  -5  -2   2     1585.58     1551.29     26.45 o 
  -4  -2   2      177.22      140.70      3.63 o 
  -3  -2   2     2426.09     2443.21     35.75 o 
  -2  -2   2     1154.02     1177.74     18.23 o 
  -1  -2   2     6011.02     6023.25     80.24 o 
   0  -2   2       94.21      135.00      2.03 o 
   1  -2   2    11474.88    10495.49    141.59 o 
   2  -2   2    17760.47    16264.61    174.77 o 
   3  -2   2     6030.65     6055.36     79.39 o 
   4  -2   2     2251.63     2192.90     32.61 o 
   5  -2   2      578.96      553.90     11.00 o 
   6  -2   2      858.89      862.60     17.86 o 
   7  -2   2      612.22      602.46     15.79 o 
   8  -2   2       68.68       71.81      7.54 o 
   9  -2   2      120.90      129.61     10.77 o 
  10  -2   2       35.94       45.24      7.54 o 
  -9  -1   2        5.91       12.93      5.39 o 
  -8  -1   2      150.31      170.54     12.21 o 
  -7  -1   2      277.22      284.01     12.57 o 
  -6  -1   2      842.43      857.02     14.61 o 
  -5  -1   2     2214.20     2235.12     33.49 o 
  -4  -1   2      921.11      799.91     11.04 o 
  -3  -1   2      555.80      472.53      7.26 o 
  -2  -1   2    10359.55     9202.59    135.65 o 
  -1  -1   2     9497.96     8821.26    143.23 o 
   0  -1   2     6134.39     5607.87     63.05 o 
   1  -1   2     2052.35     2154.64     22.05 o 
   2  -1   2    40580.54    34580.03    490.87 o 
   3  -1   2     1700.85     1769.76     28.66 o 
   4  -1   2       36.83       55.83      2.54 o 
   5  -1   2       58.54       67.85      3.70 o 
   6  -1   2        9.65       10.08      1.46 o 
   7  -1   2      194.82      189.59      7.99 o 
   8  -1   2      183.98      177.01     11.85 o 
   9  -1   2       17.14       16.87      5.03 o 
  -9   0   2        1.72        4.67      4.31 o 
  -8   0   2        0.80        0.00      3.23 o 
  -7   0   2      169.42      175.91      5.43 o 
  -6   0   2      299.29      285.81      6.30 o 
  -5   0   2      432.79      423.23      7.27 o 
  -4   0   2      185.25      152.22      3.30 o 
  -3   0   2     4104.22     4259.90     52.61 o 
  -2   0   2     2442.80     2589.11     32.16 o 
  -1   0   2     9391.44     8385.81    153.98 o 
   0   0   2     1235.98     1282.85     16.28 o 
   1   0   2     6958.53     6306.60     95.05 o 
   2   0   2     4709.64     4602.55     54.12 o 
   3   0   2     5722.40     5839.50    112.39 o 
   4   0   2     4065.31     4141.33     65.38 o 
   5   0   2      972.00      998.66     16.20 o 
   6   0   2      788.13      819.88     19.04 o 
   7   0   2      579.19      577.69     24.06 o 
   8   0   2      166.69      170.90     12.21 o 
   9   0   2        1.44        2.15      3.95 o 
 -10   1   2      163.54      192.80     14.00 o 
  -9   1   2      286.26      290.82     16.16 o 
  -8   1   2      476.03      502.99     16.84 o 
  -7   1   2      499.40      506.67     12.22 o 
  -6   1   2     1172.35     1162.79     20.75 o 
  -5   1   2     1240.09     1261.23     19.78 o 
  -4   1   2     2128.87     2037.93     27.97 o 
  -3   1   2     1245.16     1137.97     15.85 o 
  -2   1   2     5534.78     5719.52     64.10 o 
  -1   1   2     7069.40     6717.40     98.05 o 
   0   1   2    10226.70     9324.58    100.34 o 
   1   1   2     3716.41     3872.88     71.15 o 
   2   1   2     1603.44     1665.81     26.64 o 
   3   1   2     1452.97     1399.10     24.90 o 
   4   1   2      901.89      910.86     24.05 o 
   5   1   2      255.49      240.74      7.36 o 
   6   1   2      315.68      274.30     14.36 o 
   7   1   2       63.99       61.75      7.18 o 
   8   1   2       29.67       32.67      6.46 o 
   9   1   2        1.59        1.44      3.95 o 
 -10   2   2      232.29      227.63     14.72 o 
  -9   2   2      347.40      364.06     17.95 o 
  -8   2   2      203.54      204.04      7.81 o 
  -7   2   2      438.82      443.58     10.83 o 
  -6   2   2      138.13      153.90      6.67 o 
  -5   2   2       24.30       27.30      1.57 o 
  -4   2   2        1.44        6.29      0.80 o 
  -3   2   2     1168.77     1203.21     16.81 o 
  -2   2   2     5342.03     5356.96     70.22 o 
  -1   2   2     3961.08     4121.11     42.20 o 
   0   2   2     5683.07     5697.67     60.72 o 
   1   2   2     4443.49     4410.17     53.58 o 
   2   2   2     6349.67     6248.62     69.72 o 
   3   2   2     6169.81     6275.26     90.57 o 
   4   2   2     1709.87     1712.42     30.93 o 
   5   2   2     1037.32      993.22     27.43 o 
   6   2   2      184.62      184.19     11.85 o 
   7   2   2      468.58      472.49     22.26 o 
   8   2   2       68.17       76.83      9.33 o 
 -10   3   2      205.01      218.29     13.64 o 
  -9   3   2      907.83      951.56     35.06 o 
  -8   3   2      179.14      191.93      7.92 o 
  -7   3   2      379.05      356.47      8.22 o 
  -6   3   2      683.23      687.53     10.40 o 
  -5   3   2     5109.20     5360.92     71.43 o 
  -4   3   2     1678.19     1694.16     23.55 o 
  -3   3   2     1827.82     1722.77     23.74 o 
  -2   3   2     5173.60     5407.18     60.25 o 
  -1   3   2     3746.62     3936.59     42.44 o 
   0   3   2     2361.27     2571.89     27.24 o 
   1   3   2     5936.36     6314.92     70.48 o 
   2   3   2       87.10       80.47      2.40 o 
   3   3   2      391.78      381.46      6.25 o 
   4   3   2      955.56      993.22     27.26 o 
   5   3   2      870.15      816.81     30.88 o 
   6   3   2       14.47       10.05      4.31 o 
   7   3   2       43.01       31.95      6.46 o 
   8   3   2      172.59      132.13     12.21 o 
 -10   4   2       11.55       17.12      3.55 o 
  -9   4   2      872.26      857.18     23.23 o 
  -8   4   2      293.81      289.22      8.46 o 
  -7   4   2      763.06      749.08     14.31 o 
  -6   4   2     1053.45     1039.95     16.78 o 
  -5   4   2      693.36      723.37     10.53 o 
  -4   4   2      552.37      598.93      8.75 o 
  -3   4   2      276.19      300.56      5.76 o 
  -2   4   2      711.41      740.44      9.13 o 
  -1   4   2     1139.19     1126.86     12.78 o 
   0   4   2      789.24      757.89      9.27 o 
   1   4   2      584.78      491.66      7.02 o 
   2   4   2     1541.76     1561.26     20.46 o 
   3   4   2     2698.60     2744.91     61.59 o 
   4   4   2      689.72      688.27     26.57 o 
   5   4   2      517.14      550.76     23.70 o 
   6   4   2      828.69      836.92     33.75 o 
   7   4   2      653.22      650.93     29.44 o 
 -10   5   2      522.18      573.37     18.15 o 
  -9   5   2      683.72      730.50     20.94 o 
  -8   5   2      486.13      513.30     15.87 o 
  -7   5   2     1563.63     1522.46     35.79 o 
  -6   5   2      799.70      793.70     14.41 o 
  -5   5   2     2655.47     2605.02     34.99 o 
  -4   5   2     3318.65     3351.44     45.86 o 
  -3   5   2     2614.36     2662.77     27.61 o 
  -2   5   2     1881.55     1951.49     23.31 o 
  -1   5   2     1338.95     1307.71     13.98 o 
   0   5   2      101.23      100.78      2.55 o 
   1   5   2      188.83      205.23      3.66 o 
   2   5   2      200.41      211.16      5.80 o 
   3   5   2       19.75       21.56      2.39 o 
   4   5   2      214.70      208.96     12.57 o 
   5   5   2      538.20      500.86     22.98 o 
   6   5   2      227.18      188.49     13.64 o 
   7   5   2       37.32       25.85      6.82 o 
 -10   6   2      227.10      218.03     10.65 o 
  -9   6   2      387.78      371.07     13.58 o 
  -8   6   2      881.83      851.38     23.35 o 
  -7   6   2     1057.49     1063.10     27.04 o 
  -6   6   2     1413.28     1431.51     29.17 o 
  -5   6   2      152.70      155.47      4.53 o 
  -4   6   2      364.67      395.20      7.84 o 
  -3   6   2      313.71      336.56      5.51 o 
  -2   6   2        0.41        4.72      0.95 o 
  -1   6   2        7.19        7.13      1.03 o 
   0   6   2       97.56      103.75      4.20 o 
   1   6   2      535.27      559.15     13.28 o 
   2   6   2      172.78      184.56      7.10 o 
   3   6   2      245.25      258.88     12.75 o 
   4   6   2      236.48      252.04     14.72 o 
   5   6   2       47.74       64.99      8.26 o 
   6   6   2      182.69      208.96     15.08 o 
 -10   7   2      188.93      203.45     15.98 o 
  -9   7   2      123.80      117.75      7.49 o 
  -8   7   2       97.39      104.11      7.54 o 
  -7   7   2     1011.31     1008.61     22.64 o 
  -6   7   2     2631.66     2626.20     50.18 o 
  -5   7   2      785.65      779.66     14.69 o 
  -4   7   2     4418.62     4445.29     59.18 o 
  -3   7   2     1899.96     1881.50     23.16 o 
  -2   7   2      884.84      876.53     13.29 o 
  -1   7   2      202.93      221.26      5.49 o 
   0   7   2      350.44      360.00      6.74 o 
   1   7   2      265.20      264.98      7.76 o 
   2   7   2       68.11       77.45      6.03 o 
   3   7   2        0.85        0.51      1.72 o 
   4   7   2        6.36        5.74      4.31 o 
   5   7   2        0.34        3.95      4.67 o 
  -9   8   2        1.33        0.97      2.72 o 
  -8   8   2       89.23       79.03      6.82 o 
  -7   8   2      265.06      279.86      9.66 o 
  -6   8   2     1602.85     1660.47     50.42 o 
  -5   8   2       38.64       47.20      3.38 o 
  -4   8   2      119.37      127.97      3.91 o 
  -3   8   2     1604.68     1593.79     25.94 o 
  -2   8   2      101.89      109.00      5.96 o 
  -1   8   2        0.31        5.28      2.60 o 
   0   8   2        4.43        8.98      2.59 o 
   1   8   2       87.51       86.02      3.86 o 
   2   8   2        2.00        2.77      2.12 o 
   3   8   2        3.15        2.89      2.12 o 
   4   8   2        7.09       11.49      5.39 o 
  -9   9   2      206.73      211.98     10.79 o 
  -8   9   2      216.63      243.77     11.30 o 
  -7   9   2      332.84      318.66     10.83 o 
  -6   9   2     1137.15     1134.12     29.77 o 
  -5   9   2      508.34      500.61     13.63 o 
  -4   9   2      965.33      978.75     33.25 o 
  -3   9   2      260.04      276.61      9.87 o 
  -2   9   2      698.39      665.41     16.39 o 
  -1   9   2      526.99      530.09     25.13 o 
   0   9   2      369.92      342.69     12.52 o 
   1   9   2       86.43       88.54     10.23 o 
   2   9   2       33.66       36.26      5.03 o 
   3   9   2        4.11       -0.36      2.15 o 
  -8  10   2       81.36       69.91      6.59 o 
  -7  10   2        5.39        9.14      3.27 o 
  -6  10   2       71.94       86.82      7.07 o 
  -5  10   2       92.79      119.63      7.83 o 
  -4  10   2        5.05        8.67      2.03 o 
  -3  10   2       16.93       24.10      2.83 o 
  -2  10   2      164.18      164.79      6.34 o 
  -1  10   2       81.85       81.52      5.96 o 
   0  10   2       63.33       56.53      8.08 o 
   1  10   2       18.44       11.90      3.59 o 
  -7  11   2      111.49      115.61     11.13 o 
  -6  11   2      303.94      353.77     15.01 o 
  -5  11   2      253.87      249.79     12.14 o 
  -4  11   2       53.21       52.52      3.87 o 
  -3  11   2      271.42      302.31      9.25 o 
  -2  11   2      280.51      286.01     11.55 o 
  -1  11   2      393.79      401.93     16.16 o 
   0  11   2      142.56      155.35      8.69 o 
  -4  12   2       45.97       47.08      4.39 o 
   1 -12   3        2.88       -0.26      5.03 o 
   2 -12   3       15.80       17.10      2.68 o 
   3 -12   3        0.80        1.83      1.84 o 
   4 -12   3       10.56       12.47      5.57 o 
   5 -12   3       43.97       42.50      3.95 o 
   6 -12   3      223.61      212.91     13.64 o 
  -1 -11   3       35.33       33.34      3.16 o 
   0 -11   3        1.39        3.88      2.39 o 
   1 -11   3       31.79       36.71      3.15 o 
   2 -11   3       57.97       47.54      3.52 o 
   3 -11   3        0.04        3.85      1.74 o 
   4 -11   3       38.36       38.30      3.95 o 
   5 -11   3      238.93      244.15     12.21 o 
   6 -11   3      181.91      173.06     11.85 o 
   7 -11   3        0.86        2.15      3.23 o 
   8 -11   3      122.94      132.48     11.13 o 
  -3 -10   3      187.10      185.62     12.57 o 
  -2 -10   3       36.62       22.10      2.23 o 
  -1 -10   3        1.78        1.63      1.77 o 
   0 -10   3        4.91        4.73      1.60 o 
   1 -10   3        0.82       -0.71      1.30 o 
   2 -10   3       17.09       13.93      2.20 o 
   3 -10   3       12.99       15.49      3.65 o 
   4 -10   3        0.78        0.30      1.64 o 
   5 -10   3      100.10       90.12      9.51 o 
   6 -10   3      286.40      292.97     15.80 o 
   7 -10   3      121.89      120.64      9.69 o 
   8 -10   3        0.67        0.72      3.23 o 
   9 -10   3      198.70      205.37     14.00 o 
  -4  -9   3       76.24       87.61      8.98 o 
  -3  -9   3      171.01      195.05      6.47 o 
  -2  -9   3      161.49      172.47      5.38 o 
  -1  -9   3      680.48      654.10     14.59 o 
   0  -9   3       58.90       71.26      3.24 o 
   1  -9   3        1.31        1.93      1.30 o 
   2  -9   3        5.54        7.20      1.55 o 
   3  -9   3       67.33       73.05      3.09 o 
   4  -9   3       30.06       29.00      2.20 o 
   5  -9   3        0.22        0.83      0.99 o 
   6  -9   3      377.56      380.94     17.95 o 
   7  -9   3       86.83       74.68      7.54 o 
   8  -9   3      283.71      266.76     15.08 o 
   9  -9   3      302.60      295.13     16.52 o 
  -5  -8   3       54.81       52.42      7.54 o 
  -4  -8   3      184.39      189.93     12.21 o 
  -3  -8   3      227.36      228.32      7.17 o 
  -2  -8   3      261.81      250.95      9.22 o 
  -1  -8   3       53.87       58.24      2.64 o 
   0  -8   3      248.65      242.28      6.28 o 
   1  -8   3     1432.65     1413.64     19.99 o 
   2  -8   3      616.87      606.58     12.08 o 
   3  -8   3      343.89      354.09      6.89 o 
   4  -8   3      458.23      463.91      9.33 o 
   5  -8   3       40.95       38.67      3.18 o 
   6  -8   3       62.03       57.28      3.97 o 
   7  -8   3      234.53      234.81     13.28 o 
   8  -8   3       52.05       53.50      6.46 o 
   9  -8   3       48.90       55.65      7.18 o 
  10  -8   3       28.61       32.31      6.10 o 
  -6  -7   3        0.54        1.08      3.59 o 
  -5  -7   3       17.79       19.39      5.03 o 
  -4  -7   3      220.54      225.83     12.93 o 
  -3  -7   3       51.05       55.63      2.82 o 
  -2  -7   3       14.79       14.73      2.05 o 
  -1  -7   3     2000.10     2057.24     27.72 o 
   0  -7   3     1540.80     1528.34     19.73 o 
   1  -7   3     1049.57     1002.40     13.57 o 
   2  -7   3      101.46       78.13      4.26 o 
   3  -7   3     1272.13     1287.67     17.94 o 
   4  -7   3      232.93      224.08      4.82 o 
   5  -7   3        7.27       12.20      2.28 o 
   6  -7   3      818.98      789.53     35.37 o 
   7  -7   3      108.75       95.14      5.06 o 
   8  -7   3       55.79       57.82      7.18 o 
   9  -7   3        2.61        3.59      3.23 o 
  10  -7   3      243.32      229.07     13.64 o 
  -6  -6   3      224.32      181.67     14.00 o 
  -5  -6   3      245.54      224.20      9.86 o 
  -4  -6   3       55.83       52.36      4.65 o 
  -3  -6   3       40.60       40.92      3.58 o 
  -2  -6   3     2329.91     2294.40     27.89 o 
  -1  -6   3      798.14      820.32     11.25 o 
   0  -6   3      177.24      163.52      3.43 o 
   1  -6   3     2286.23     2209.09     27.28 o 
   2  -6   3     5020.20     5142.37     65.01 o 
   3  -6   3     1984.26     1993.43     26.31 o 
   4  -6   3     1168.30     1127.07     13.72 o 
   5  -6   3     1999.07     2049.47     33.99 o 
   6  -6   3      339.76      350.11     10.52 o 
   7  -6   3      613.81      630.70     16.75 o 
   8  -6   3      188.71      202.15      8.12 o 
   9  -6   3        9.42       13.72      2.91 o 
  10  -6   3        7.20       14.36      5.03 o 
  -7  -5   3        2.06        3.77      2.92 o 
  -6  -5   3       33.56       41.31      8.80 o 
  -5  -5   3       81.95       89.02      6.03 o 
  -4  -5   3       94.13      104.45      4.87 o 
  -3  -5   3        7.07        9.29      2.01 o 
  -2  -5   3      287.28      293.92      4.43 o 
  -1  -5   3     2609.36     2586.52     31.41 o 
   0  -5   3     1108.86     1109.64     14.21 o 
   1  -5   3     1909.39     1781.58     21.99 o 
   2  -5   3      314.43      291.10      5.38 o 
   3  -5   3     2119.98     2141.52     25.54 o 
   4  -5   3      251.15      244.87      4.86 o 
   5  -5   3      641.24      626.33     13.68 o 
   6  -5   3       25.87       20.05      2.10 o 
   7  -5   3        3.32        3.42      2.15 o 
   8  -5   3       78.93       90.58      5.31 o 
   9  -5   3       10.00       16.89      3.01 o 
  10  -5   3       38.08       36.98      6.46 o 
  -8  -4   3      121.99      130.00      8.48 o 
  -7  -4   3        1.00       11.00      4.49 o 
  -6  -4   3        0.18       -1.21      3.95 o 
  -5  -4   3       15.43       10.82      2.91 o 
  -4  -4   3        0.22        3.14      1.09 o 
  -3  -4   3      144.48      139.54      3.16 o 
  -2  -4   3      222.86      194.25      3.12 o 
  -1  -4   3     4819.99     5186.91     56.83 o 
   0  -4   3     4207.53     4450.66     52.54 o 
   1  -4   3     5806.34     5953.13     69.83 o 
   2  -4   3     4570.39     4619.04     54.58 o 
   3  -4   3     8327.85     8584.79     88.76 o 
   4  -4   3     3054.36     3077.73     45.34 o 
   5  -4   3     2691.11     2698.26     44.25 o 
   6  -4   3      547.81      574.07     11.88 o 
   7  -4   3     1161.64     1183.81     33.39 o 
   8  -4   3      305.04      324.97     10.77 o 
   9  -4   3      174.93      180.24     12.21 o 
  10  -4   3       20.11       18.31      5.39 o 
  -8  -3   3      200.57      203.22     14.36 o 
  -7  -3   3      180.13      195.68     13.28 o 
  -6  -3   3      147.21      161.93     11.13 o 
  -5  -3   3      381.30      405.64      8.98 o 
  -4  -3   3      259.93      237.94      7.35 o 
  -3  -3   3      381.10      362.13      5.62 o 
  -2  -3   3      942.88      914.11     10.85 o 
  -1  -3   3     3768.65     3863.22     43.25 o 
   0  -3   3     7179.97     7377.27    152.89 o 
   1  -3   3     1337.35     1332.81     15.49 o 
   2  -3   3     1877.61     1937.21     21.32 o 
   3  -3   3       40.27       20.16      0.77 o 
   4  -3   3      956.68      979.43     14.35 o 
   5  -3   3        8.17        5.02      0.87 o 
   6  -3   3      266.32      258.80      6.70 o 
   7  -3   3       14.73       20.90      2.50 o 
   8  -3   3      166.02      172.34     11.13 o 
   9  -3   3       33.79       50.62      7.18 o 
  10  -3   3        2.26        5.39      4.31 o 
  -9  -2   3        0.27       -3.59      3.59 o 
  -8  -2   3      258.82      267.84     16.16 o 
  -7  -2   3      360.85      361.55     18.31 o 
  -6  -2   3      326.65      337.67      8.98 o 
  -5  -2   3      119.36      129.86      3.31 o 
  -4  -2   3      244.74      237.44      4.58 o 
  -3  -2   3      659.17      733.06     10.88 o 
  -2  -2   3      188.95      233.52      4.95 o 
  -1  -2   3     2976.50     3275.17     44.21 o 
   0  -2   3     3054.53     3295.45     34.98 o 
   1  -2   3    10233.63     9425.68    101.00 o 
   2  -2   3      652.24      849.14     10.22 o 
   3  -2   3     9645.10     9777.07    127.68 o 
   4  -2   3    13693.06    13032.10    367.52 o 
   5  -2   3     4645.33     4620.40     67.36 o 
   6  -2   3     1042.59     1043.08     21.35 o 
   7  -2   3     1139.93     1124.08     29.60 o 
   8  -2   3     1388.97     1422.24     38.78 o 
   9  -2   3      270.58      286.15     16.52 o 
  10  -2   3       70.74       70.01      9.33 o 
  -9  -1   3      452.24      460.64     23.34 o 
  -8  -1   3      796.94      778.75     31.60 o 
  -7  -1   3      516.44      523.69     14.88 o 
  -6  -1   3      917.45      917.41     15.46 o 
  -5  -1   3     1048.11     1070.16     15.85 o 
  -4  -1   3     3249.12     3323.70     44.48 o 
  -3  -1   3     3678.58     3887.65     44.35 o 
  -2  -1   3     3950.76     4104.14     65.03 o 
  -1  -1   3     1175.65     1291.97     16.75 o 
   0  -1   3     3600.48     3675.48     63.15 o 
   1  -1   3      457.65      441.01      5.07 o 
   2  -1   3      552.39      534.05      6.88 o 
   3  -1   3      206.80      272.21      5.20 o 
   4  -1   3     7049.23     7539.22    130.28 o 
   5  -1   3      331.98      330.63      7.21 o 
   6  -1   3      407.64      390.94      9.60 o 
   7  -1   3        5.68        3.70      3.41 o 
   8  -1   3      142.16      129.25     10.41 o 
   9  -1   3        2.23       -3.23      3.23 o 
  -9   0   3      329.13      333.19     18.31 o 
  -8   0   3      472.74      492.24     22.26 o 
  -7   0   3      477.67      477.26     13.79 o 
  -6   0   3      836.57      821.41     13.03 o 
  -5   0   3      157.12      147.45      3.80 o 
  -4   0   3      327.16      308.76      5.89 o 
  -3   0   3      273.63      276.51      4.58 o 
  -2   0   3      349.68      399.92      6.07 o 
  -1   0   3      594.67      697.18     10.07 o 
   0   0   3      833.43      949.60     17.40 o 
   1   0   3     3508.01     3777.49     51.24 o 
   2   0   3      469.92      428.96      5.71 o 
   3   0   3     1550.25     1518.83     22.71 o 
   4   0   3     2694.95     2735.54     49.80 o 
   5   0   3     1755.00     1767.25     36.22 o 
   6   0   3     1406.37     1403.19     35.22 o 
   7   0   3      882.69      824.71     31.95 o 
   8   0   3     1243.21     1210.31     44.52 o 
   9   0   3      707.00      698.69     31.24 o 
 -10   1   3       57.67       57.45      8.62 o 
  -9   1   3      165.84      167.67     12.21 o 
  -8   1   3      602.59      615.82     17.24 o 
  -7   1   3     1723.77     1721.87     33.51 o 
  -6   1   3     2490.18     2473.77     37.37 o 
  -5   1   3     4225.15     4225.05     61.19 o 
  -4   1   3    11655.54    11465.85    244.49 o 
  -3   1   3     6589.76     6945.06     82.89 o 
  -2   1   3     7338.05     7183.97    146.01 o 
  -1   1   3     4674.46     4777.74     81.31 o 
   0   1   3     1352.19     1373.27     14.62 o 
   1   1   3      941.01      937.08     13.71 o 
   2   1   3     2820.39     2860.95     32.92 o 
   3   1   3      615.07      607.06      8.65 o 
   4   1   3      260.59      257.54      8.13 o 
   5   1   3      226.63      223.47      7.18 o 
   6   1   3       29.46       24.06      4.67 o 
   7   1   3       28.71       26.93      5.39 o 
   8   1   3        0.65        2.87      3.59 o 
   9   1   3        2.46        4.67      4.31 o 
 -10   2   3        6.16        6.82      4.67 o 
  -9   2   3      764.50      783.01     17.61 o 
  -8   2   3      111.25      112.48      4.97 o 
  -7   2   3      325.96      315.26      7.95 o 
  -6   2   3      793.31      750.93     13.19 o 
  -5   2   3     2336.44     2364.56     32.62 o 
  -4   2   3       92.42       78.47      2.28 o 
  -3   2   3      444.21      431.43      6.87 o 
  -2   2   3       47.42       49.08      1.34 o 
  -1   2   3       51.07       53.61      1.42 o 
   0   2   3       52.45       63.22      1.43 o 
   1   2   3       95.65      113.90      2.10 o 
   2   2   3      354.78      370.80      5.81 o 
   3   2   3       75.72       73.27      1.98 o 
   4   2   3     1212.16     1231.00     26.24 o 
   5   2   3      503.03      511.27     21.18 o 
   6   2   3     1122.65     1100.81     39.85 o 
   7   2   3      686.59      714.84     30.16 o 
   8   2   3      159.80      162.28     12.93 o 
 -10   3   3      217.38      246.30     14.72 o 
  -9   3   3       29.98       35.67      3.45 o 
  -8   3   3      266.12      273.70      8.21 o 
  -7   3   3     2778.92     2748.86     45.89 o 
  -6   3   3     2335.01     2264.75     31.93 o 
  -5   3   3     2795.36     2657.20     36.68 o 
  -4   3   3     5890.29     6029.91     72.18 o 
  -3   3   3    14242.32    13749.69    369.36 o 
  -2   3   3     2697.43     2632.20     29.99 o 
  -1   3   3     6318.50     6235.53     70.21 o 
   0   3   3     2230.81     2166.97     25.31 o 
   1   3   3     1495.69     1378.19     15.26 o 
   2   3   3     2868.01     2967.94     37.09 o 
   3   3   3     2777.54     2822.90     36.79 o 
   4   3   3       77.97       70.71      5.31 o 
   5   3   3      118.80      128.54      9.69 o 
   6   3   3       37.42       42.37      6.46 o 
   7   3   3      144.12      127.10     11.49 o 
   8   3   3      205.59      201.06     15.44 o 
 -10   4   3      224.20      218.49     11.31 o 
  -9   4   3      455.17      459.54     15.10 o 
  -8   4   3      108.78      106.15      7.54 o 
  -7   4   3      264.63      272.03      6.55 o 
  -6   4   3      132.31      118.19      4.15 o 
  -5   4   3      707.27      706.28     11.39 o 
  -4   4   3       44.75       38.86      1.57 o 
  -3   4   3      464.39      544.33      9.00 o 
  -2   4   3      106.06      121.98      2.70 o 
  -1   4   3        2.55        7.81      0.71 o 
   0   4   3      166.70      166.21      2.99 o 
   1   4   3        0.68        2.71      0.66 o 
   2   4   3       55.09       58.52      3.13 o 
   3   4   3      129.78      138.24      5.03 o 
   4   4   3      101.32      124.59      8.98 o 
   5   4   3       17.94       35.90      6.10 o 
   6   4   3       30.55       45.24      6.82 o 
   7   4   3      122.99      138.59     12.21 o 
 -10   5   3       26.96       21.60      5.74 o 
  -9   5   3      107.08      108.55     10.59 o 
  -8   5   3      156.42      174.53      8.37 o 
  -7   5   3      657.94      644.72     16.03 o 
  -6   5   3     1949.42     1894.76     30.16 o 
  -5   5   3     3265.50     3204.17     47.86 o 
  -4   5   3     2485.02     2408.27     33.91 o 
  -3   5   3     3680.16     3699.83     38.02 o 
  -2   5   3     3356.70     3265.74     37.98 o 
  -1   5   3     5043.27     5116.26     54.36 o 
   0   5   3     3948.66     4011.18     44.61 o 
   1   5   3     2460.36     2413.36     31.78 o 
   2   5   3     1741.58     1760.00     29.73 o 
   3   5   3      699.54      692.90     20.64 o 
   4   5   3      125.23      116.69      8.98 o 
   5   5   3       14.45       18.67      5.03 o 
   6   5   3        3.86        0.36      3.59 o 
 -10   6   3      304.68      311.35     22.80 o 
  -9   6   3      162.71      153.05     13.64 o 
  -8   6   3      477.40      453.00     15.10 o 
  -7   6   3       56.82       58.87      4.35 o 
  -6   6   3      972.65      954.43     18.99 o 
  -5   6   3      270.91      280.54      7.03 o 
  -4   6   3      650.37      667.44     11.78 o 
  -3   6   3       18.37       29.03      1.54 o 
  -2   6   3       45.31       61.13      2.28 o 
  -1   6   3       19.53       26.57      1.53 o 
   0   6   3      263.26      287.17      5.63 o 
   1   6   3       56.31       68.01      7.31 o 
   2   6   3       13.75       25.71      2.59 o 
   3   6   3       13.55       20.91      3.59 o 
   4   6   3        3.74        6.82      3.95 o 
   5   6   3       10.36       11.49      5.03 o 
 -10   7   3       13.92        6.68      3.42 o 
  -9   7   3      174.79      172.39      9.26 o 
  -8   7   3      159.23      171.59      9.01 o 
  -7   7   3       21.23       20.06      3.04 o 
  -6   7   3        3.40        8.02      1.88 o 
  -5   7   3      510.60      515.81     10.99 o 
  -4   7   3     1465.69     1424.39     20.84 o 
  -3   7   3       20.42       17.22      1.54 o 
  -2   7   3     2453.68     2408.48     32.66 o 
  -1   7   3     2671.95     2672.58     43.10 o 
   0   7   3     2756.22     2671.60     85.45 o 
   1   7   3      363.06      382.18     11.89 o 
   2   7   3     1064.76     1043.92     45.32 o 
   3   7   3      699.47      660.90     28.18 o 
   4   7   3      143.88      170.54     12.57 o 
   5   7   3      117.57      127.10     11.49 o 
  -9   8   3      508.31      527.28     23.52 o 
  -8   8   3      726.82      685.17     26.35 o 
  -7   8   3       16.70       20.46      3.13 o 
  -6   8   3      129.34      132.42      5.72 o 
  -5   8   3       91.03      103.04      4.44 o 
  -4   8   3      661.81      683.78     11.66 o 
  -3   8   3       30.62       27.37      2.02 o 
  -2   8   3       36.85       43.92      6.17 o 
  -1   8   3      140.35      133.83      5.33 o 
   0   8   3       22.56       21.49      3.27 o 
   1   8   3       16.57       19.21      3.36 o 
   2   8   3      158.96      174.27      8.19 o 
   3   8   3        4.11        8.86      2.45 o 
   4   8   3        0.02       -1.44      4.31 o 
  -9   9   3        0.00        1.69      3.01 o 
  -8   9   3       14.79       21.47      4.29 o 
  -7   9   3        7.08        4.78      2.52 o 
  -6   9   3        1.69        3.55      2.22 o 
  -5   9   3        4.38        6.91      3.28 o 
  -4   9   3      267.41      262.97      6.69 o 
  -3   9   3       44.44       54.07      3.81 o 
  -2   9   3      163.56      186.95      6.66 o 
  -1   9   3       99.90      123.88      7.54 o 
   0   9   3      712.88      691.53     20.41 o 
   1   9   3      195.64      233.26     28.54 o 
   2   9   3      218.02      217.58     12.21 o 
  -8  10   3      354.28      354.53     14.60 o 
  -7  10   3      510.01      542.61     23.50 o 
  -6  10   3      290.15      304.74     14.28 o 
  -5  10   3      226.62      245.29      9.30 o 
  -4  10   3       76.75       81.42      4.57 o 
  -3  10   3      173.45      183.37      9.75 o 
  -2  10   3        6.08        4.21      2.76 o 
  -1  10   3        0.12        2.79      2.66 o 
   0  10   3       21.41       24.14      4.23 o 
   1  10   3       14.83       17.80      3.78 o 
  -6  11   3        1.56        1.08      2.77 o 
  -5  11   3        0.18        1.45      2.82 o 
  -4  11   3        8.10        7.92      2.19 o 
  -3  11   3        4.23        3.87      3.04 o 
  -2  11   3        1.07        2.94      2.76 o 
  -1  11   3        2.23       10.62      5.74 o 
   1 -12   4       39.19       35.89      5.57 o 
   2 -12   4      122.62      114.74      5.46 o 
   3 -12   4      197.18      196.47      8.10 o 
   4 -12   4      114.82      114.95     13.10 o 
   5 -12   4       30.46       33.57      3.09 o 
   6 -12   4       28.42       19.39      5.03 o 
   7 -12   4       41.25       42.73      6.82 o 
  -1 -11   4        4.32        3.02      2.59 o 
   0 -11   4       35.62       45.42      3.48 o 
   1 -11   4       15.02       14.41      2.40 o 
   2 -11   4       85.15       92.71      8.27 o 
   3 -11   4      140.39      150.54      6.80 o 
   4 -11   4        0.83        1.12      1.89 o 
   5 -11   4      304.64      293.14      9.22 o 
   6 -11   4        0.01       -1.80      2.51 o 
   7 -11   4        6.89        3.95      3.59 o 
   8 -11   4        0.93        1.08      2.87 o 
  -3 -10   4        0.60        5.74      3.95 o 
  -2 -10   4       28.14       30.45      2.99 o 
  -1 -10   4      591.03      558.78     21.64 o 
   0 -10   4      104.21      104.08      4.08 o 
   1 -10   4      648.25      636.04     12.33 o 
   2 -10   4      526.96      533.59     11.25 o 
   3 -10   4      578.77      578.78     10.45 o 
   4 -10   4      320.42      308.48      9.91 o 
   5 -10   4      306.81      298.81     15.80 o 
   6 -10   4        2.93        6.46      3.59 o 
   7 -10   4      450.61      424.02     20.11 o 
   8 -10   4       72.03       76.12      8.26 o 
   9 -10   4       88.35       96.94      9.69 o 
  -4  -9   4       21.45       25.85      5.74 o 
  -3  -9   4        3.56        6.82      3.95 o 
  -2  -9   4       15.39        8.26      2.06 o 
  -1  -9   4        1.88        0.35      1.45 o 
   0  -9   4      246.53      248.05      7.61 o 
   1  -9   4      352.39      352.59     10.95 o 
   2  -9   4       16.21       20.49      2.35 o 
   3  -9   4       88.94       79.93      3.26 o 
   4  -9   4        9.74       11.52      1.87 o 
   5  -9   4       61.15       65.13      2.75 o 
   6  -9   4       23.32       24.06      4.67 o 
   7  -9   4        0.46       -0.36      2.51 o 
   8  -9   4      101.63       97.66      8.62 o 
   9  -9   4       47.32       45.24      6.46 o 
  -5  -8   4       32.57       32.67      6.46 o 
  -4  -8   4      110.94      125.66     10.05 o 
  -3  -8   4       27.16       30.59      3.05 o 
  -2  -8   4       25.43       18.92      2.94 o 
  -1  -8   4      115.14      114.96      3.70 o 
   0  -8   4       70.58       89.40      3.98 o 
   1  -8   4      250.30      272.58      5.16 o 
   2  -8   4     1477.28     1488.78     20.70 o 
   3  -8   4     1889.34     1887.69     29.99 o 
   4  -8   4     1199.32     1172.41     21.45 o 
   5  -8   4     1654.53     1585.15     35.79 o 
   6  -8   4      622.02      637.04     16.96 o 
   7  -8   4      729.47      735.28     27.65 o 
   8  -8   4      294.16      312.36     15.80 o 
   9  -8   4      147.55      150.08     10.77 o 
  -5  -7   4       32.35       45.24      6.46 o 
  -4  -7   4       41.98       38.42      5.74 o 
  -3  -7   4        3.23        3.44      1.08 o 
  -2  -7   4     1018.42      942.45     18.28 o 
  -1  -7   4        3.28        7.28      1.55 o 
   0  -7   4        1.83        3.12      0.92 o 
   1  -7   4      191.84      188.74      3.92 o 
   2  -7   4      407.77      433.28      6.86 o 
   3  -7   4       40.43       46.99      2.73 o 
   4  -7   4       92.58      109.79      3.52 o 
   5  -7   4      448.04      435.15     16.87 o 
   6  -7   4      311.47      301.59      9.75 o 
   7  -7   4       45.69       54.07      8.80 o 
   8  -7   4       13.24       18.56      3.05 o 
   9  -7   4        3.86        0.06      2.15 o 
  10  -7   4        5.43       16.16      4.67 o 
  -6  -6   4      131.90      154.75     11.49 o 
  -5  -6   4       69.91       82.94      7.90 o 
  -4  -6   4       86.52      109.51      8.62 o 
  -3  -6   4        2.14        0.77      1.72 o 
  -2  -6   4       11.53       15.39      1.54 o 
  -1  -6   4       66.36       57.93      1.87 o 
   0  -6   4     1233.55     1287.94     16.65 o 
   1  -6   4      178.06      199.91      3.84 o 
   2  -6   4      431.42      434.16      7.25 o 
   3  -6   4      571.99      555.93      8.12 o 
   4  -6   4     2269.92     2283.11     24.83 o 
   5  -6   4     1362.41     1301.68     25.76 o 
   6  -6   4     1044.13     1012.32     24.24 o 
   7  -6   4     1479.34     1495.89     34.40 o 
   8  -6   4     1017.90     1038.22     25.89 o 
   9  -6   4      641.62      716.99     22.62 o 
  10  -6   4      506.78      502.65     23.34 o 
  -7  -5   4      264.44      262.72     13.82 o 
  -6  -5   4      467.23      460.85     15.69 o 
  -5  -5   4      492.47      480.84     15.44 o 
  -4  -5   4     1499.46     1462.80     48.83 o 
  -3  -5   4     1089.04     1095.02     19.48 o 
  -2  -5   4     1589.09     1518.05     19.12 o 
  -1  -5   4      750.35      708.41      8.92 o 
   0  -5   4     1375.63     1432.49     18.00 o 
   1  -5   4      595.39      548.03      8.87 o 
   2  -5   4      191.13      178.22      3.49 o 
   3  -5   4        8.91        6.93      1.30 o 
   4  -5   4       34.06       31.31      1.00 o 
   5  -5   4      223.05      234.49     12.77 o 
   6  -5   4      157.46      156.20      6.35 o 
   7  -5   4        8.88       13.64      2.40 o 
   8  -5   4       12.76        7.50      2.24 o 
   9  -5   4       21.88       28.92      7.00 o 
  10  -5   4        8.54        7.90      4.31 o 
  -8  -4   4        7.41        9.45      3.62 o 
  -7  -4   4      145.86      149.72     12.57 o 
  -6  -4   4      147.61      151.56      8.08 o 
  -5  -4   4        9.39       15.06      3.81 o 
  -4  -4   4       11.37       14.23      1.71 o 
  -3  -4   4       94.41      100.00      2.96 o 
  -2  -4   4       11.78       13.52      0.78 o 
  -1  -4   4       89.03       99.32      2.10 o 
   0  -4   4      259.72      288.43      4.13 o 
   1  -4   4      667.14      705.09      9.18 o 
   2  -4   4      303.77      317.41      5.28 o 
   3  -4   4      595.28      634.12      9.75 o 
   4  -4   4     1010.52     1042.11     16.19 o 
   5  -4   4     2183.06     2128.25     35.71 o 
   6  -4   4     1628.47     1530.23     34.26 o 
   7  -4   4      933.21      916.01     22.44 o 
   8  -4   4      891.71      897.22     25.46 o 
   9  -4   4      704.49      752.67     22.95 o 
  10  -4   4      435.68      465.67     23.34 o 
  -8  -3   4       15.86       13.53      3.93 o 
  -7  -3   4      198.21      183.68     12.93 o 
  -6  -3   4     1051.20     1022.14     26.39 o 
  -5  -3   4     1805.13     1760.21     32.43 o 
  -4  -3   4     3646.44     3649.98     53.42 o 
  -3  -3   4     5331.35     5513.45     88.64 o 
  -2  -3   4     1248.56     1116.31     12.64 o 
  -1  -3   4     3553.45     3429.34     38.59 o 
   0  -3   4     2685.04     2658.69     30.00 o 
   1  -3   4     4912.26     4920.70     54.74 o 
   2  -3   4     2256.23     2260.09     23.64 o 
   3  -3   4     1354.40     1356.64     15.00 o 
   4  -3   4     5705.69     5986.74     79.72 o 
   5  -3   4      431.60      455.27      8.70 o 
   6  -3   4       35.76       40.00      2.76 o 
   7  -3   4      172.26      157.02      5.59 o 
   8  -3   4        1.47       -1.08      1.72 o 
   9  -3   4      135.81      124.94     10.41 o 
  10  -3   4        8.39       10.05      5.39 o 
  -9  -2   4       72.05       66.90      6.29 o 
  -8  -2   4       66.47       83.84      6.29 o 
  -7  -2   4       24.85       18.06      3.27 o 
  -6  -2   4       83.24       91.17      4.31 o 
  -5  -2   4        1.55        3.61      0.93 o 
  -4  -2   4       50.02       67.42      2.59 o 
  -3  -2   4      266.92      295.80      5.01 o 
  -2  -2   4        7.24       21.38      1.98 o 
  -1  -2   4     1279.03     1477.73     23.30 o 
   0  -2   4     1437.90     1439.37     16.55 o 
   1  -2   4       53.73       72.65      1.45 o 
   2  -2   4        9.20       10.87      0.65 o 
   3  -2   4      473.98      438.44      4.88 o 
   4  -2   4      955.72     1073.13     17.09 o 
   5  -2   4      769.84      722.26     12.48 o 
   6  -2   4     2344.05     2292.87     42.49 o 
   7  -2   4     1171.65     1158.22     30.67 o 
   8  -2   4      268.36      253.84     14.72 o 
   9  -2   4      318.63      316.67     18.31 o 
  -9  -1   4        0.62        0.62      2.59 o 
  -8  -1   4        0.91        1.08      3.95 o 
  -7  -1   4      783.52      749.46     19.87 o 
  -6  -1   4     2033.09     2010.25     35.55 o 
  -5  -1   4     2106.06     2047.33     27.83 o 
  -4  -1   4     4310.56     4314.77     55.84 o 
  -3  -1   4     4416.63     4432.21     63.40 o 
  -2  -1   4     3959.63     3865.17     68.45 o 
  -1  -1   4     9850.79     8958.99    106.70 o 
   0  -1   4     8416.71     7846.03    123.44 o 
   1  -1   4     7310.39     7070.24    130.62 o 
   2  -1   4     7704.55     7641.90     81.53 o 
   3  -1   4     2835.04     2807.43     31.09 o 
   4  -1   4     1804.65     1796.47     27.26 o 
   5  -1   4      818.42      823.83     15.10 o 
   6  -1   4      622.30      642.38     18.60 o 
   7  -1   4       14.81       19.63      3.01 o 
   8  -1   4       50.37       44.52      6.82 o 
   9  -1   4       19.00       17.59      5.74 o 
  -9   0   4       59.03       60.32      8.26 o 
  -8   0   4      405.64      412.95     13.28 o 
  -7   0   4      309.45      321.83      9.21 o 
  -6   0   4      234.37      248.19      5.78 o 
  -5   0   4      179.44      186.36      4.02 o 
  -4   0   4       45.81       34.48      1.48 o 
  -3   0   4        0.77        4.59      1.54 o 
  -2   0   4        2.04       15.45      0.98 o 
  -1   0   4      529.46      638.38     10.62 o 
   0   0   4        5.30        8.37      0.70 o 
   1   0   4      114.61      132.98      2.51 o 
   2   0   4       85.09       91.37      3.67 o 
   3   0   4        1.47        3.01      0.49 o 
   4   0   4      903.67      896.45     18.52 o 
   5   0   4      369.27      370.01     10.22 o 
   6   0   4      202.49      207.60      8.50 o 
   7   0   4      131.20      137.15     10.41 o 
   8   0   4       11.82       18.31      5.39 o 
   9   0   4       12.06        2.87      4.31 o 
 -10   1   4        5.42        2.05      2.66 o 
  -9   1   4       26.17       31.17      3.93 o 
  -8   1   4       23.71       22.96      3.42 o 
  -7   1   4       95.64       98.71      4.54 o 
  -6   1   4      817.60      799.13     13.76 o 
  -5   1   4      396.71      343.02      5.67 o 
  -4   1   4     1662.30     1555.95     21.74 o 
  -3   1   4     5271.30     5409.87     77.03 o 
  -2   1   4     5832.01     5933.77     78.12 o 
  -1   1   4     9359.00     8961.51    135.64 o 
   0   1   4    16074.90    14349.31    194.71 o 
   1   1   4     7109.91     7006.10     78.79 o 
   2   1   4     8365.92     8320.68     97.55 o 
   3   1   4     4486.31     4443.10     45.90 o 
   4   1   4     2374.30     2351.98     47.04 o 
   5   1   4     1847.97     1914.11     46.16 o 
   6   1   4      372.39      352.57     17.23 o 
   7   1   4      165.82      148.64     11.13 o 
   8   1   4       10.15        3.59      3.95 o 
  -9   2   4      106.80      121.67      5.73 o 
  -8   2   4      376.26      376.67     10.69 o 
  -7   2   4     1821.10     1869.82     32.40 o 
  -6   2   4      143.44      144.60      4.20 o 
  -5   2   4      323.75      308.86      5.30 o 
  -4   2   4      149.68      136.38      3.34 o 
  -3   2   4     4219.77     4630.22     61.33 o 
  -2   2   4        5.79        9.52      0.71 o 
  -1   2   4      208.65      260.60      4.10 o 
   0   2   4       29.62       43.17      1.47 o 
   1   2   4       35.09       32.85      1.56 o 
   2   2   4      623.84      624.90      8.66 o 
   3   2   4       97.98      128.37      3.26 o 
   4   2   4      698.87      726.93     17.19 o 
   5   2   4      274.43      277.18     14.36 o 
   6   2   4       20.22       20.11      4.67 o 
   7   2   4       10.92        2.51      3.95 o 
   8   2   4      121.42      124.23     11.85 o 
 -10   3   4        7.09       10.05      3.30 o 
  -9   3   4        3.19        3.48      4.13 o 
  -8   3   4      496.16      507.00     13.72 o 
  -7   3   4       14.61       11.73      2.87 o 
  -6   3   4      221.15      219.30      4.43 o 
  -5   3   4      319.35      307.99      7.09 o 
  -4   3   4      473.34      448.39      9.73 o 
  -3   3   4     1396.91     1361.69     23.45 o 
  -2   3   4     2221.48     2205.81     23.75 o 
  -1   3   4     6456.77     6612.08     76.09 o 
   0   3   4     6135.65     6317.18     71.33 o 
   1   3   4     3881.09     3831.47     44.03 o 
   2   3   4     2298.85     2210.94     30.46 o 
   3   3   4     1527.39     1495.85     22.97 o 
   4   3   4     1456.32     1421.07     47.75 o 
   5   3   4     1434.92     1365.78     47.39 o 
   6   3   4      410.19      392.07     19.75 o 
   7   3   4      228.49      226.91     15.08 o 
 -10   4   4      474.92      481.74     16.50 o 
  -9   4   4      913.49      963.76     26.15 o 
  -8   4   4     1721.98     1722.39     35.38 o 
  -7   4   4     1882.07     1866.24     39.34 o 
  -6   4   4     1166.73     1163.59     25.87 o 
  -5   4   4     2292.68     2303.94     36.68 o 
  -4   4   4      954.39      901.62     16.09 o 
  -3   4   4     1743.17     1782.05     22.89 o 
  -2   4   4      762.84      805.38     10.99 o 
  -1   4   4      117.78      140.83      2.89 o 
   0   4   4       14.40       14.38      1.06 o 
   1   4   4       91.49      102.05      2.71 o 
   2   4   4      548.13      587.21     10.55 o 
   3   4   4      442.88      436.23     12.26 o 
   4   4   4      134.34      143.03     12.93 o 
   5   4   4       99.14      131.77     10.41 o 
   6   4   4        9.10       17.95      5.39 o 
   7   4   4       29.23       25.49      6.46 o 
 -10   5   4       68.33       76.09      6.47 o 
  -9   5   4        9.04       11.23      3.17 o 
  -8   5   4        2.29        0.85      1.99 o 
  -7   5   4       10.53       17.61      2.81 o 
  -6   5   4       17.89       19.65      2.09 o 
  -5   5   4       29.83       24.72      2.54 o 
  -4   5   4      371.02      343.86      7.96 o 
  -3   5   4     1559.73     1555.48     18.21 o 
  -2   5   4     1595.74     1545.17     19.20 o 
  -1   5   4      836.23      836.79     10.82 o 
   0   5   4     1727.63     1744.47     21.55 o 
   1   5   4      871.52      882.37     14.87 o 
   2   5   4      872.42      880.38     18.21 o 
   3   5   4      805.25      793.26     28.54 o 
   4   5   4      566.13      564.80     25.49 o 
   5   5   4      266.15      271.79     16.16 o 
   6   5   4      167.44      199.98     14.36 o 
 -10   6   4      261.66      256.02     14.54 o 
  -9   6   4      930.71      934.64     26.28 o 
  -8   6   4     1406.22     1387.84     38.30 o 
  -7   6   4      891.92      881.50     18.56 o 
  -6   6   4      900.03      886.46     18.23 o 
  -5   6   4     1770.04     1756.38     36.12 o 
  -4   6   4     4840.52     4746.67     65.52 o 
  -3   6   4      895.25      909.16     12.38 o 
  -2   6   4     2172.49     2191.44     26.58 o 
  -1   6   4      643.97      660.81     10.13 o 
   0   6   4       22.39       26.75      1.59 o 
   1   6   4       88.40       90.40      4.37 o 
   2   6   4        9.43       16.67      2.35 o 
   3   6   4        8.43       14.90      5.21 o 
   4   6   4      113.43      131.45      5.07 o 
   5   6   4       57.98       69.29      8.62 o 
  -9   7   4       13.77       19.77      5.92 o 
  -8   7   4        2.47        1.70      2.40 o 
  -7   7   4      359.63      356.38     10.18 o 
  -6   7   4      237.04      216.87      6.68 o 
  -5   7   4       32.41       34.13      2.70 o 
  -4   7   4        1.25        3.79      1.36 o 
  -3   7   4      513.71      493.64      9.14 o 
  -2   7   4      615.19      611.97     10.38 o 
  -1   7   4      132.63      125.19      3.89 o 
   0   7   4      254.55      259.35     10.01 o 
   1   7   4      366.96      343.86     18.13 o 
   2   7   4      346.81      337.59      9.74 o 
   3   7   4        3.52        2.15      2.06 o 
   4   7   4       86.38       98.74      9.69 o 
  -9   8   4      418.27      414.22     18.67 o 
  -8   8   4      749.42      770.14     19.89 o 
  -7   8   4     1245.87     1249.63     25.18 o 
  -6   8   4     1195.31     1169.28     23.51 o 
  -5   8   4      843.92      838.87     18.29 o 
  -4   8   4     1396.58     1430.78     21.60 o 
  -3   8   4     1093.46     1128.55     17.79 o 
  -2   8   4      643.81      684.67     12.26 o 
  -1   8   4      131.39      161.74      8.44 o 
   0   8   4      233.78      219.47      9.61 o 
   1   8   4      180.17      165.64      8.80 o 
   2   8   4       65.57       55.33      5.17 o 
   3   8   4        3.38       -0.36      2.51 o 
  -8   9   4       20.53       18.79      5.78 o 
  -7   9   4       29.30       31.60      4.12 o 
  -6   9   4       75.51       77.67      4.93 o 
  -5   9   4      102.86      103.23      4.81 o 
  -4   9   4      374.94      367.80      7.89 o 
  -3   9   4      144.60      136.60      5.33 o 
  -2   9   4       86.31       71.66      4.20 o 
  -1   9   4       76.50       82.59      6.19 o 
   0   9   4        8.63       13.53      4.31 o 
   1   9   4       12.54       10.24      3.25 o 
   2   9   4       17.38       12.93      3.95 o 
  -7  10   4      210.49      201.78     12.95 o 
  -6  10   4      309.15      321.46     11.36 o 
  -5  10   4      632.30      658.00     17.51 o 
  -4  10   4      239.72      257.86      8.43 o 
  -3  10   4      711.95      726.66     20.39 o 
  -2  10   4      128.10      126.51     11.67 o 
  -1  10   4      292.69      310.80     12.41 o 
   0  10   4      130.33      122.89      7.97 o 
  -6  11   4       12.58       11.85      5.03 o 
  -5  11   4        0.04       -1.08      3.23 o 
  -4  11   4      165.69      165.04     14.36 o 
  -3  11   4      107.16       99.09      8.98 o 
  -2  11   4        3.32        1.03      3.05 o 
   1 -12   5        7.76        9.88      3.51 o 
   2 -12   5        5.99        6.54      2.39 o 
   3 -12   5        7.38        6.16      2.61 o 
   4 -12   5      117.81      118.12      6.12 o 
   5 -12   5      201.70      200.78      6.80 o 
   6 -12   5       16.64       27.29      5.74 o 
  -1 -11   5       74.08       84.71      4.21 o 
   0 -11   5        0.13       -0.72      1.41 o 
   1 -11   5        3.29        3.86      1.70 o 
   2 -11   5        7.17        6.50      1.84 o 
   3 -11   5      114.25      114.31      5.30 o 
   4 -11   5       45.84       45.86      3.53 o 
   5 -11   5       17.02       13.08      2.00 o 
   6 -11   5        0.45        1.80      2.87 o 
   7 -11   5        1.26        2.15      2.87 o 
   8 -11   5        0.36        5.39      3.59 o 
  -3 -10   5       17.94       20.82      5.03 o 
  -2 -10   5       63.41       71.78      8.26 o 
  -1 -10   5       21.78       28.37      2.10 o 
   0 -10   5        4.92        7.75      1.76 o 
   1 -10   5       15.33       15.44      1.96 o 
   2 -10   5       11.98       10.80      1.83 o 
   3 -10   5      183.41      173.15      4.77 o 
   4 -10   5      107.57      108.48      3.97 o 
   5 -10   5      169.85      165.67      5.65 o 
   6 -10   5       41.10       39.85      5.74 o 
   7 -10   5       75.36       67.14      7.18 o 
   8 -10   5      186.52      173.06     11.85 o 
  -4  -9   5      355.18      358.32     18.67 o 
  -3  -9   5      146.33      155.10     10.77 o 
  -2  -9   5      437.86      410.25     13.46 o 
  -1  -9   5      117.55      126.66      3.80 o 
   0  -9   5      149.44      151.81      4.87 o 
   1  -9   5       35.19       40.49      2.19 o 
   2  -9   5      591.48      588.71     14.21 o 
   3  -9   5      323.07      315.74      6.67 o 
   4  -9   5       74.70       80.31      6.27 o 
   5  -9   5       26.24       23.73      2.80 o 
   6  -9   5       34.85       39.43      4.31 o 
   7  -9   5       76.03       69.29      7.18 o 
   8  -9   5      110.21       86.89      8.26 o 
   9  -9   5      161.45      144.33     10.77 o 
  -5  -8   5       41.73       44.88      6.82 o 
  -4  -8   5       83.88       80.07      7.90 o 
  -3  -8   5       40.11       32.31      5.39 o 
  -2  -8   5       66.06       68.11      3.38 o 
  -1  -8   5        2.83        6.22      1.93 o 
   0  -8   5      282.81      280.84      5.64 o 
   1  -8   5       85.07       96.95      2.85 o 
   2  -8   5      229.46      224.90      4.90 o 
   3  -8   5       57.82       58.71      2.42 o 
   4  -8   5      458.70      473.33      8.92 o 
   5  -8   5       31.33       32.95      2.39 o 
   6  -8   5      175.56      169.39      7.09 o 
   7  -8   5      290.06      286.85     10.01 o 
   8  -8   5      461.73      454.47     25.85 o 
   9  -8   5      268.95      256.35     14.36 o 
  -6  -7   5       65.75       70.73      8.26 o 
  -5  -7   5       54.41       43.08      6.46 o 
  -4  -7   5      669.04      706.23     28.00 o 
  -3  -7   5      646.10      647.70     17.50 o 
  -2  -7   5      568.02      574.46     12.18 o 
  -1  -7   5       56.91       64.19      2.18 o 
   0  -7   5     2479.09     2388.37     29.71 o 
   1  -7   5      721.98      719.06     10.27 o 
   2  -7   5     1424.58     1390.17     22.72 o 
   3  -7   5      780.89      746.51     10.96 o 
   4  -7   5     1522.55     1483.43     22.57 o 
   5  -7   5      210.98      211.82      7.60 o 
   6  -7   5       48.39       58.59      5.92 o 
   7  -7   5      106.37      121.54      5.96 o 
   8  -7   5        0.07        0.91      1.63 o 
   9  -7   5      145.34      141.60      7.21 o 
  -6  -6   5        3.22        5.74      3.95 o 
  -5  -6   5       21.16       16.52      4.31 o 
  -4  -6   5      141.53      134.03      7.72 o 
  -3  -6   5       35.50       31.34      3.30 o 
  -2  -6   5       68.13       63.07      2.43 o 
  -1  -6   5      180.20      167.20      3.48 o 
   0  -6   5       53.22       57.47      1.85 o 
   1  -6   5        6.58        8.37      0.99 o 
   2  -6   5      517.04      551.54      8.33 o 
   3  -6   5       15.37       17.72      1.15 o 
   4  -6   5      685.55      730.15     13.77 o 
   5  -6   5       42.05       42.16      2.59 o 
   6  -6   5      407.63      391.97     10.14 o 
   7  -6   5      125.43      114.37      5.29 o 
   8  -6   5      153.71      148.37      6.10 o 
   9  -6   5       57.54       54.86      4.01 o 
  -7  -5   5        1.32        1.44      3.23 o 
  -6  -5   5       39.66       48.47      6.46 o 
  -5  -5   5      136.63      129.25      9.33 o 
  -4  -5   5      268.55      242.09      8.48 o 
  -3  -5   5      555.64      547.62     14.72 o 
  -2  -5   5      729.48      719.36     10.62 o 
  -1  -5   5     1578.45     1565.24     19.59 o 
   0  -5   5     1797.83     1712.60     19.77 o 
   1  -5   5     4344.62     4324.17     52.59 o 
   2  -5   5     7603.32     7763.78     86.30 o 
   3  -5   5     3941.80     3946.07     47.34 o 
   4  -5   5     1215.98     1196.78     14.34 o 
   5  -5   5     1488.81     1479.20     25.81 o 
   6  -5   5      561.43      558.18     12.94 o 
   7  -5   5      155.51      171.51      6.15 o 
   8  -5   5       52.28       69.63      4.07 o 
   9  -5   5        1.85       -1.39      2.15 o 
  -8  -4   5       48.59       59.60      7.90 o 
  -7  -4   5        2.06        3.59      3.59 o 
  -6  -4   5       78.21       76.12      7.18 o 
  -5  -4   5      255.81      260.68      8.99 o 
  -4  -4   5       10.41       13.21      5.03 o 
  -3  -4   5        1.16        0.29      1.11 o 
  -2  -4   5      142.43      173.29      2.99 o 
  -1  -4   5      181.49      209.48      5.33 o 
   0  -4   5       29.92       28.74      1.46 o 
   1  -4   5       19.05       21.49      0.94 o 
   2  -4   5      365.47      402.79      6.01 o 
   3  -4   5      411.26      403.90      5.51 o 
   4  -4   5      222.24      213.41      3.79 o 
   5  -4   5     1279.90     1265.97     20.53 o 
   6  -4   5      487.66      510.81     14.75 o 
   7  -4   5      684.52      626.69     14.51 o 
   8  -4   5       97.98       90.33      6.33 o 
   9  -4   5        4.46        1.58      2.50 o 
  -8  -3   5        5.28        2.73      3.11 o 
  -7  -3   5      140.23      113.47     11.85 o 
  -6  -3   5        8.49       12.44      2.27 o 
  -5  -3   5       16.46       16.16      2.66 o 
  -4  -3   5       50.75       43.74      2.18 o 
  -3  -3   5      645.92      643.23      9.64 o 
  -2  -3   5      755.99      792.68     10.76 o 
  -1  -3   5     5943.56     6289.02     85.82 o 
   0  -3   5     2062.01     1991.94     24.12 o 
   1  -3   5     4066.46     3986.42     42.46 o 
   2  -3   5     4905.19     4866.26     49.88 o 
   3  -3   5     8821.71     9149.50     86.43 o 
   4  -3   5       82.04       56.11      1.77 o 
   5  -3   5     2368.72     2409.33     43.71 o 
   6  -3   5     4684.94     4637.26     82.85 o 
   7  -3   5     1014.95      998.69     27.35 o 
   8  -3   5      244.75      255.10     12.93 o 
   9  -3   5       31.07       49.91      7.54 o 
  -8  -2   5      402.72      407.85     17.59 o 
  -7  -2   5      765.28      770.40     16.96 o 
  -6  -2   5      964.45      957.44     19.59 o 
  -5  -2   5      582.31      625.24     28.39 o 
  -4  -2   5      644.41      650.72     15.25 o 
  -3  -2   5      200.45      193.21      7.20 o 
  -2  -2   5      451.50      434.25     10.28 o 
  -1  -2   5       54.19       57.20      2.45 o 
   0  -2   5        1.59        2.38      0.66 o 
   1  -2   5     1094.72     1129.34     12.73 o 
   2  -2   5     1263.54     1378.87     15.54 o 
   3  -2   5     1315.49     1340.63     14.84 o 
   4  -2   5      453.73      456.73      7.11 o 
   5  -2   5     1494.40     1455.06     23.01 o 
   6  -2   5       55.50       64.68      4.69 o 
   7  -2   5      226.17      218.85      9.38 o 
   8  -2   5      206.66      204.65     13.64 o 
   9  -2   5       85.20       83.30      9.33 o 
  -9  -1   5      113.03      106.66      7.15 o 
  -8  -1   5       11.84       10.87      3.11 o 
  -7  -1   5       39.84       43.07      3.36 o 
  -6  -1   5        2.76        5.78      1.62 o 
  -5  -1   5      314.32      313.24      6.31 o 
  -4  -1   5      367.53      371.09      6.82 o 
  -3  -1   5     1709.12     1744.61     25.98 o 
  -2  -1   5     2924.75     3095.21     55.46 o 
  -1  -1   5     2185.63     2293.58     27.53 o 
   0  -1   5     6602.91     6789.55     89.72 o 
   1  -1   5     3355.24     3339.61     37.52 o 
   2  -1   5     2391.96     2347.18     25.79 o 
   3  -1   5     3605.31     3719.87     41.19 o 
   4  -1   5     1653.18     1597.45     24.72 o 
   5  -1   5     1356.48     1357.80     30.45 o 
   6  -1   5     1269.30     1241.15     32.10 o 
   7  -1   5      577.76      590.26     25.13 o 
   8  -1   5      471.83      504.45     23.70 o 
   9  -1   5      255.99      247.74     16.52 o 
  -9   0   5      195.41      228.64     10.12 o 
  -8   0   5      445.37      441.19     11.52 o 
  -7   0   5      920.85      898.96     16.84 o 
  -6   0   5     1802.12     1757.09     29.09 o 
  -5   0   5     2854.26     2810.49     41.58 o 
  -4   0   5     3209.91     3228.56     47.08 o 
  -3   0   5     4113.24     4255.45     56.52 o 
  -2   0   5     5557.76     6125.91     71.92 o 
  -1   0   5      811.90      822.21     10.09 o 
   0   0   5       38.28       23.26      1.00 o 
   1   0   5       26.37       36.22      1.76 o 
   2   0   5      658.83      692.13      9.00 o 
   3   0   5      656.50      669.80      8.53 o 
   4   0   5      166.42      165.72     10.87 o 
   5   0   5      188.00      194.34     10.59 o 
   6   0   5      509.60      526.12     16.36 o 
   7   0   5      274.39      288.31     16.16 o 
   8   0   5      388.93      397.81     21.18 o 
  -9   1   5      193.00      196.91      7.37 o 
  -8   1   5      617.82      614.96     12.92 o 
  -7   1   5      211.56      192.20      5.69 o 
  -6   1   5      351.12      367.35      7.41 o 
  -5   1   5      650.89      680.87     10.79 o 
  -4   1   5     1530.22     1600.68     22.43 o 
  -3   1   5       56.59       47.21      2.86 o 
  -2   1   5     3706.37     3952.65     45.97 o 
  -1   1   5     2941.27     3132.54     35.39 o 
   0   1   5     3328.89     3435.77     37.46 o 
   1   1   5     1498.69     1522.45     19.10 o 
   2   1   5     2144.68     2096.58     24.78 o 
   3   1   5      475.93      452.14      6.24 o 
   4   1   5     1532.30     1531.95     26.44 o 
   5   1   5      823.47      846.04     23.15 o 
   6   1   5      824.85      789.88     30.88 o 
   7   1   5      270.54      297.28     17.23 o 
   8   1   5      377.70      373.40     20.82 o 
 -10   2   5      154.70      168.75     12.57 o 
  -9   2   5      334.82      360.91     18.85 o 
  -8   2   5     1428.64     1459.41     27.41 o 
  -7   2   5     1083.68     1017.74     18.34 o 
  -6   2   5     1461.93     1464.50     21.51 o 
  -5   2   5     5456.28     5387.00     71.92 o 
  -4   2   5     2956.92     2904.29     44.41 o 
  -3   2   5     4634.52     4472.51     59.66 o 
  -2   2   5     2439.89     2461.07     26.30 o 
  -1   2   5     7417.38     7840.47     94.16 o 
   0   2   5       46.31       33.76      1.45 o 
   1   2   5      520.49      495.93      7.39 o 
   2   2   5       37.48       33.64      1.45 o 
   3   2   5        0.07        2.33      2.06 o 
   4   2   5        0.76        2.26      2.34 o 
   5   2   5       65.26       62.11      6.82 o 
   6   2   5      289.45      294.77     16.52 o 
   7   2   5      141.37      135.36     11.49 o 
   8   2   5      172.84      191.01     14.72 o 
 -10   3   5        0.27        0.96      2.66 o 
  -9   3   5        9.47        2.87      3.59 o 
  -8   3   5       44.85       42.03      5.03 o 
  -7   3   5       13.19       17.55      3.36 o 
  -6   3   5      914.68      963.50     15.01 o 
  -5   3   5      495.75      508.63      8.79 o 
  -4   3   5     2893.79     2997.98     49.84 o 
  -3   3   5     1571.82     1572.05     21.54 o 
  -2   3   5     2244.49     2268.23     24.55 o 
  -1   3   5     1304.58     1184.80     15.12 o 
   0   3   5     1720.87     1657.42     20.13 o 
   1   3   5     1862.49     1913.29     23.12 o 
   2   3   5     1047.79     1064.35     17.14 o 
   3   3   5      446.22      430.67      9.01 o 
   4   3   5      220.62      220.91     11.67 o 
   5   3   5       76.54       76.12      7.90 o 
   6   3   5      189.26      197.47     13.28 o 
   7   3   5       31.44       27.29      6.46 o 
 -10   4   5       66.74       57.69      5.84 o 
  -9   4   5      119.00      128.33      6.61 o 
  -8   4   5      186.64      194.46     10.95 o 
  -7   4   5     1924.50     1856.93     39.33 o 
  -6   4   5     1986.81     1903.76     41.08 o 
  -5   4   5     2755.73     2679.73     42.55 o 
  -4   4   5     2345.76     2322.03     37.12 o 
  -3   4   5     6261.21     6322.31     71.01 o 
  -2   4   5     2686.23     2642.27     29.54 o 
  -1   4   5     2280.09     2347.94     26.58 o 
   0   4   5     1012.89      976.78     13.46 o 
   1   4   5     1476.37     1488.40     20.60 o 
   2   4   5      763.54      744.37     13.95 o 
   3   4   5      495.24      447.22     12.77 o 
   4   4   5       11.88       10.86      1.93 o 
   5   4   5        2.71        4.67      3.95 o 
   6   4   5       68.19       72.88      8.62 o 
 -10   5   5      154.95      157.63     14.90 o 
  -9   5   5       13.54       11.67      3.55 o 
  -8   5   5        1.14       -1.67      1.67 o 
  -7   5   5      232.53      211.63     16.16 o 
  -6   5   5      149.39      158.48      6.07 o 
  -5   5   5      432.64      415.67     14.61 o 
  -4   5   5       27.57       27.23      2.69 o 
  -3   5   5     1675.54     1593.24     23.75 o 
  -2   5   5      487.45      452.54      8.17 o 
  -1   5   5     1230.01     1161.60     15.95 o 
   0   5   5     1230.47     1208.33     15.72 o 
   1   5   5     1400.32     1410.65     24.17 o 
   2   5   5      642.87      620.35     16.40 o 
   3   5   5      153.70      160.88      7.90 o 
   4   5   5      178.60      182.07      6.63 o 
   5   5   5      166.46      175.57     12.93 o 
   6   5   5       42.20       50.62      7.90 o 
  -9   6   5      279.06      285.10     17.95 o 
  -8   6   5      172.45      183.91      8.14 o 
  -7   6   5     1506.83     1430.10     27.52 o 
  -6   6   5     1539.84     1491.98     28.05 o 
  -5   6   5      495.42      508.72     11.20 o 
  -4   6   5        5.52        5.70      1.54 o 
  -3   6   5     1358.73     1380.27     19.35 o 
  -2   6   5     3485.58     3450.24     42.89 o 
  -1   6   5      202.81      211.50      4.94 o 
   0   6   5     1387.88     1426.77     29.41 o 
   1   6   5     1583.61     1538.79     29.75 o 
   2   6   5      953.45      903.26     21.31 o 
   3   6   5      134.21      114.98      6.82 o 
   4   6   5       60.70       54.63      6.10 o 
   5   6   5       69.53       69.65      8.62 o 
  -9   7   5      156.58      125.92      8.50 o 
  -8   7   5      149.10      136.46     13.46 o 
  -7   7   5        0.55        2.16      1.90 o 
  -6   7   5        4.31        6.42      1.93 o 
  -5   7   5      299.70      284.55      7.80 o 
  -4   7   5       45.59       42.49      2.98 o 
  -3   7   5      875.02      828.91     13.81 o 
  -2   7   5       66.14       62.02      2.69 o 
  -1   7   5      863.78      853.10     14.32 o 
   0   7   5      351.83      366.66     12.80 o 
   1   7   5      144.46      154.90      9.16 o 
   2   7   5      340.28      349.00     12.67 o 
   3   7   5      379.45      402.08     16.16 o 
   4   7   5      178.76      196.39     14.00 o 
  -9   8   5      158.05      159.98      9.52 o 
  -8   8   5      315.95      344.08     19.24 o 
  -7   8   5      394.47      398.03     12.79 o 
  -6   8   5      461.24      479.08     12.34 o 
  -5   8   5      543.05      545.72     12.25 o 
  -4   8   5      128.98      129.41      4.29 o 
  -3   8   5      120.11      113.62      4.03 o 
  -2   8   5      689.01      707.64     12.03 o 
  -1   8   5      363.97      401.45     23.70 o 
   0   8   5      172.86      177.51      9.33 o 
   1   8   5       75.45       72.25      5.87 o 
   2   8   5      194.73      179.30      9.51 o 
   3   8   5      158.88      147.92      9.33 o 
  -8   9   5      259.32      259.18     14.21 o 
  -7   9   5       74.79       77.29      5.80 o 
  -6   9   5       47.59       63.74      5.55 o 
  -5   9   5       89.68      101.94      4.97 o 
  -4   9   5      138.50      155.03      4.83 o 
  -3   9   5       44.79       44.23      3.07 o 
  -2   9   5      202.33      242.69     10.28 o 
  -1   9   5       66.18       51.70      7.90 o 
   0   9   5       59.77       65.36      5.87 o 
   1   9   5      159.01      188.63      9.65 o 
  -7  10   5      288.30      294.34     13.20 o 
  -6  10   5      120.51      135.73      7.32 o 
  -5  10   5       35.41       32.32      6.60 o 
  -4  10   5      113.97      117.03      5.13 o 
  -3  10   5       34.93       28.84      5.21 o 
  -2  10   5       47.99       40.85      4.82 o 
  -1  10   5      113.38      125.03      7.97 o 
   1 -12   6       66.83       60.38      4.20 o 
   2 -12   6        0.13        2.94      1.84 o 
   3 -12   6        0.47        0.72      1.87 o 
   4 -12   6        8.30        9.41      2.39 o 
   5 -12   6        9.47        4.79      2.69 o 
   6 -12   6       63.12       47.75      7.18 o 
  -1 -11   6       26.88       28.67      3.77 o 
   0 -11   6       81.54       88.28      3.59 o 
   1 -11   6      277.48      307.45      7.76 o 
   2 -11   6      359.96      355.21      8.55 o 
   3 -11   6      441.28      457.88      9.18 o 
   4 -11   6      311.23      326.14     11.54 o 
   5 -11   6       23.30       22.49      2.51 o 
   6 -11   6       13.09       16.16      4.67 o 
   7 -11   6       17.20       19.39      5.03 o 
  -2 -10   6      135.84      120.88      5.58 o 
  -1 -10   6        7.12        4.64      1.90 o 
   0 -10   6       21.92       20.35      1.89 o 
   1 -10   6      120.91      122.06      4.44 o 
   2 -10   6       78.81       77.71      3.21 o 
   3 -10   6       28.70       29.44      2.21 o 
   4 -10   6      133.50      128.75      4.52 o 
   5 -10   6      342.09      345.53      7.87 o 
   6 -10   6      284.68      275.70     11.45 o 
   7 -10   6       27.30       26.57      5.03 o 
   8 -10   6        7.12       10.41      3.95 o 
  -4  -9   6       28.66       27.65      5.74 o 
  -3  -9   6       15.20       16.16      4.67 o 
  -2  -9   6       11.69        9.15      1.83 o 
  -1  -9   6       18.23       14.20      1.93 o 
   0  -9   6      456.99      440.02      8.81 o 
   1  -9   6       41.66       53.47      2.76 o 
   2  -9   6      295.86      313.10      6.28 o 
   3  -9   6      432.06      421.94      8.24 o 
   4  -9   6      990.14      986.15     17.74 o 
   5  -9   6      549.44      542.95     10.82 o 
   6  -9   6      212.98      223.16      7.60 o 
   7  -9   6      260.16      277.54     12.03 o 
   8  -9   6      273.57      304.43     11.04 o 
   9  -9   6       30.92       30.88      5.74 o 
  -5  -8   6       11.18       11.13      4.67 o 
  -4  -8   6       70.16       89.40      8.62 o 
  -3  -8   6        3.88        7.18      3.59 o 
  -2  -8   6       13.18        9.66      1.83 o 
  -1  -8   6      334.63      325.67      7.37 o 
   0  -8   6      161.61      151.71      4.44 o 
   1  -8   6       84.03       86.22      2.91 o 
   2  -8   6     1414.59     1447.32     18.11 o 
   3  -8   6      137.37      130.80      3.60 o 
   4  -8   6       98.24       94.64      3.54 o 
   5  -8   6      318.93      307.71      6.87 o 
   6  -8   6      752.21      726.90     16.71 o 
   7  -8   6       22.90       29.72      3.01 o 
   8  -8   6       48.75       56.21      4.55 o 
   9  -8   6       47.28       45.28      4.57 o 
  -5  -7   6        9.71       12.57      4.67 o 
  -4  -7   6        9.10       15.80      4.31 o 
  -3  -7   6        5.18        0.27      1.98 o 
  -2  -7   6       28.54       28.65      4.64 o 
  -1  -7   6      287.04      289.08      7.46 o 
   0  -7   6      606.40      610.57      8.87 o 
   1  -7   6        2.36        3.08      1.09 o 
   2  -7   6      996.59     1021.06     13.11 o 
   3  -7   6      705.93      721.33      9.85 o 
   4  -7   6      455.47      445.07     12.49 o 
   5  -7   6      252.38      241.55      5.55 o 
   6  -7   6      688.37      657.41     17.35 o 
   7  -7   6      350.10      341.27      9.80 o 
   8  -7   6      359.19      366.96     10.56 o 
   9  -7   6      310.84      339.72     12.01 o 
  -6  -6   6       90.31      104.48      9.33 o 
  -5  -6   6      401.92      382.37     18.31 o 
  -4  -6   6      610.42      577.06     16.22 o 
  -3  -6   6      308.74      311.35     10.16 o 
  -2  -6   6      491.96      481.32      9.39 o 
  -1  -6   6       79.34       70.49      2.48 o 
   0  -6   6        2.39        3.93      1.13 o 
   1  -6   6        2.12        3.36      0.74 o 
   2  -6   6      247.18      247.24      6.00 o 
   3  -6   6      360.51      383.09      5.90 o 
   4  -6   6      732.22      737.87     11.14 o 
   5  -6   6      598.58      568.61     22.03 o 
   6  -6   6      498.04      490.34     13.96 o 
   7  -6   6      245.51      230.39      7.46 o 
   8  -6   6      435.51      429.62     11.66 o 
   9  -6   6      153.37      152.23     11.49 o 
  -7  -5   6       46.44       45.24      6.82 o 
  -6  -5   6        5.46        3.23      3.59 o 
  -5  -5   6        7.97        6.50      2.69 o 
  -4  -5   6       82.71       79.74      4.95 o 
  -3  -5   6      547.30      513.08     13.21 o 
  -2  -5   6      722.51      681.13     12.26 o 
  -1  -5   6      299.66      282.46      6.88 o 
   0  -5   6      928.40      907.11     11.32 o 
   1  -5   6      445.53      432.51      5.74 o 
   2  -5   6        8.11        4.60      0.71 o 
   3  -5   6     1605.20     1659.13     21.66 o 
   4  -5   6      770.21      758.16     11.28 o 
   5  -5   6      958.00      967.02     16.60 o 
   6  -5   6      678.72      652.06     15.05 o 
   7  -5   6      590.26      606.05     14.35 o 
   8  -5   6      428.22      439.61     23.52 o 
   9  -5   6      190.50      205.64     10.26 o 
  -7  -4   6      445.98      437.67     20.47 o 
  -6  -4   6      141.40      158.34      9.69 o 
  -5  -4   6      288.36      297.46     10.15 o 
  -4  -4   6     1352.75     1333.11     70.37 o 
  -3  -4   6     1815.88     1714.00     32.71 o 
  -2  -4   6     1557.31     1603.06     21.01 o 
  -1  -4   6     1911.83     1916.41     23.54 o 
   0  -4   6       51.16       97.90      4.47 o 
   1  -4   6      138.93      114.60      2.75 o 
   2  -4   6       14.67       15.09      0.93 o 
   3  -4   6       54.56       60.88      1.65 o 
   4  -4   6       93.88       95.78      2.02 o 
   5  -4   6      248.04      238.49      5.89 o 
   6  -4   6      120.03      124.05      4.85 o 
   7  -4   6      318.29      282.80      8.33 o 
   8  -4   6      972.13      933.53     33.21 o 
   9  -4   6      800.51      727.24     23.15 o 
  -8  -3   6       67.50       64.27      7.54 o 
  -7  -3   6       32.22       26.93      5.03 o 
  -6  -3   6       31.94       36.78      3.67 o 
  -5  -3   6     1082.45     1007.47     24.62 o 
  -4  -3   6     1067.36     1039.92     26.52 o 
  -3  -3   6     1840.59     1822.18     34.45 o 
  -2  -3   6     2710.19     2881.19     36.02 o 
  -1  -3   6      708.82      660.94     10.34 o 
   0  -3   6     1296.34     1334.69     16.69 o 
   1  -3   6     4225.12     4368.04     49.12 o 
   2  -3   6      271.82      253.66      3.65 o 
   3  -3   6     1071.84     1083.51     12.89 o 
   4  -3   6      420.33      406.08      5.52 o 
   5  -3   6     1301.79     1306.90     22.48 o 
   6  -3   6        3.92        8.23      1.85 o 
   7  -3   6      321.35      304.93     11.75 o 
   8  -3   6      731.91      714.84     22.27 o 
   9  -3   6      385.60      403.92     21.54 o 
  -8  -2   6        4.53        3.23      3.23 o 
  -7  -2   6      224.72      217.76      8.63 o 
  -6  -2   6      448.04      398.06     12.19 o 
  -5  -2   6     1843.29     1808.38     34.71 o 
  -4  -2   6     2596.56     2494.94     46.19 o 
  -3  -2   6     2383.56     2255.51     41.70 o 
  -2  -2   6     2583.74     2640.88     32.88 o 
  -1  -2   6     1883.50     1956.05     23.76 o 
   0  -2   6      531.14      426.60      5.72 o 
   1  -2   6     1434.35     1388.32     17.38 o 
   2  -2   6      909.19      903.49     10.74 o 
   3  -2   6      426.76      436.26      5.90 o 
   4  -2   6      155.57      161.31      3.01 o 
   5  -2   6       17.88       19.20      1.67 o 
   6  -2   6       73.61       62.09      5.21 o 
   7  -2   6      107.36      100.47      7.90 o 
   8  -2   6      115.91      106.28     10.41 o 
   9  -2   6      224.19      228.71     15.80 o 
  -9  -1   6       59.84       70.37      7.90 o 
  -8  -1   6       55.48       48.74      6.28 o 
  -7  -1   6      161.14      142.70      6.72 o 
  -6  -1   6       46.97       47.55      3.15 o 
  -5  -1   6       82.51       77.49      3.82 o 
  -4  -1   6     1338.76     1339.13     20.64 o 
  -3  -1   6     2472.02     2418.54     44.27 o 
  -2  -1   6     2637.95     2830.60     31.35 o 
  -1  -1   6     3060.76     3130.68     37.45 o 
   0  -1   6     3957.99     4112.70     46.13 o 
   1  -1   6     4169.39     4422.60     47.68 o 
   2  -1   6     3574.91     3563.83     38.77 o 
   3  -1   6     2087.24     2046.37     23.02 o 
   4  -1   6     1161.33     1168.24     16.02 o 
   5  -1   6      511.34      525.85     16.05 o 
   6  -1   6      828.49      768.36     22.23 o 
   7  -1   6      351.67      352.57     18.31 o 
   8  -1   6       42.86       50.98      7.54 o 
  -9   0   6      119.35      117.49      6.72 o 
  -8   0   6      262.75      266.36     11.13 o 
  -7   0   6       61.32       61.20      3.88 o 
  -6   0   6      726.25      688.62     16.00 o 
  -5   0   6     1454.68     1373.17     27.02 o 
  -4   0   6     1084.04     1068.51     15.54 o 
  -3   0   6      952.66      871.12     13.96 o 
  -2   0   6     1839.41     1807.47     19.62 o 
  -1   0   6     6401.60     6839.82     75.88 o 
   0   0   6     2473.63     2477.54     28.44 o 
   1   0   6     2537.08     2509.88     27.84 o 
   2   0   6     2273.81     2274.27     25.40 o 
   3   0   6     1250.92     1200.63     15.69 o 
   4   0   6      485.40      503.30     10.35 o 
   5   0   6      138.53      132.79      6.72 o 
   6   0   6        0.77        0.72      2.87 o 
   7   0   6       26.36       19.03      5.39 o 
   8   0   6       30.67       27.29      6.46 o 
  -9   1   6      278.92      291.03     11.14 o 
  -8   1   6      169.94      180.05      6.91 o 
  -7   1   6      106.93       93.53      4.66 o 
  -6   1   6      641.18      633.51     14.50 o 
  -5   1   6      259.11      271.30      5.36 o 
  -4   1   6      814.66      844.15     13.85 o 
  -3   1   6     2170.27     2239.34     30.81 o 
  -2   1   6     3132.94     3338.06     35.32 o 
  -1   1   6       58.48       35.36      1.90 o 
   0   1   6     3392.93     3355.59     36.82 o 
   1   1   6     4862.38     4987.22     53.99 o 
   2   1   6     3520.83     3471.92     40.21 o 
   3   1   6     2493.66     2491.55     36.73 o 
   4   1   6     1567.73     1508.30     29.27 o 
   5   1   6      229.41      229.06      9.50 o 
   6   1   6      731.31      700.12     28.72 o 
   7   1   6      384.58      365.14     19.75 o 
   8   1   6       33.51       33.75      7.54 o 
  -9   2   6      251.74      240.91     14.72 o 
  -8   2   6      421.05      429.06     15.61 o 
  -7   2   6      511.16      496.35     12.42 o 
  -6   2   6     2215.76     2169.05     41.19 o 
  -5   2   6     1448.94     1438.69     20.97 o 
  -4   2   6      505.49      518.71      8.79 o 
  -3   2   6     1252.87     1251.98     22.40 o 
  -2   2   6     1173.46     1156.37     13.18 o 
  -1   2   6     3591.51     3721.47     43.67 o 
   0   2   6     1420.76     1420.11     16.62 o 
   1   2   6     3093.12     3158.83     36.98 o 
   2   2   6      565.30      574.04      8.61 o 
   3   2   6      851.94      836.36     14.16 o 
   4   2   6      156.81      144.62      4.87 o 
   5   2   6       44.24       49.91      6.46 o 
   6   2   6       48.43       51.34      7.18 o 
   7   2   6      140.75      126.38     11.85 o 
  -9   3   6      175.33      187.92     10.44 o 
  -8   3   6      200.61      196.73     10.00 o 
  -7   3   6      287.44      278.61     11.64 o 
  -6   3   6      170.00      168.95      5.20 o 
  -5   3   6       80.59       84.90      3.55 o 
  -4   3   6       51.58       51.62      2.20 o 
  -3   3   6       84.51       81.69      2.58 o 
  -2   3   6      858.61      935.54     11.97 o 
  -1   3   6     1350.99     1379.61     16.35 o 
   0   3   6     1151.90     1133.56     14.61 o 
   1   3   6     1859.58     1829.81     23.54 o 
   2   3   6     2153.59     2153.84     32.49 o 
   3   3   6     2669.00     2675.83     43.03 o 
   4   3   6     1162.40     1124.32     30.16 o 
   5   3   6      815.42      818.96     32.67 o 
   6   3   6      273.12      283.64     16.87 o 
   7   3   6      161.03      149.00     12.57 o 
  -9   4   6      887.04      879.86     27.60 o 
  -8   4   6      758.84      788.47     24.75 o 
  -7   4   6      875.99      849.26     25.52 o 
  -6   4   6      435.60      447.92     12.91 o 
  -5   4   6     2307.94     2306.93     43.75 o 
  -4   4   6      488.11      467.34     10.13 o 
  -3   4   6      747.85      726.64     10.65 o 
  -2   4   6     1712.07     1654.52     21.13 o 
  -1   4   6     3181.31     3184.74     40.22 o 
   0   4   6     2008.97     2089.94     26.75 o 
   1   4   6      544.88      543.21     10.38 o 
   2   4   6      133.91      125.27      5.55 o 
   3   4   6      142.50      135.35      6.19 o 
   4   4   6      210.83      198.18     12.21 o 
   5   4   6       84.22       78.27      8.26 o 
   6   4   6       31.85       21.90      6.10 o 
  -9   5   6      409.37      410.62     15.61 o 
  -8   5   6      330.85      321.10     26.93 o 
  -7   5   6      361.72      342.59     14.05 o 
  -6   5   6      643.18      632.81     17.28 o 
  -5   5   6       18.41       13.05      2.32 o 
  -4   5   6      255.00      268.23      8.14 o 
  -3   5   6        4.81        6.76      1.80 o 
  -2   5   6      945.45      911.53     16.09 o 
  -1   5   6      713.82      730.78     11.52 o 
   0   5   6       25.35       31.11      1.73 o 
   1   5   6      200.67      220.87      6.84 o 
   2   5   6      392.65      406.02     12.96 o 
   3   5   6     1720.98     1709.80     42.73 o 
   4   5   6      432.79      458.36     13.37 o 
   5   5   6      135.87      170.54     12.93 o 
  -9   6   6      523.98      520.01     22.44 o 
  -8   6   6      668.93      636.13     20.31 o 
  -7   6   6      936.97      922.31     19.90 o 
  -6   6   6      707.85      720.86     20.29 o 
  -5   6   6     2856.87     2721.90     50.26 o 
  -4   6   6     2502.35     2437.31     44.97 o 
  -3   6   6      518.95      500.72      9.36 o 
  -2   6   6      285.83      292.68      5.94 o 
  -1   6   6      870.19      849.81     12.79 o 
   0   6   6     1172.74     1181.24     30.38 o 
   1   6   6       16.05       20.58      3.45 o 
   2   6   6       39.79       44.27      3.58 o 
   3   6   6       67.75       61.29      4.85 o 
   4   6   6      266.96      246.50     20.47 o 
  -9   7   6      263.51      239.74     14.72 o 
  -8   7   6      409.90      406.86     15.48 o 
  -7   7   6      313.26      301.80     11.44 o 
  -6   7   6      508.21      518.67     12.21 o 
  -5   7   6      106.85      116.81      5.07 o 
  -4   7   6      564.94      542.80     11.97 o 
  -3   7   6       49.61       58.83      4.37 o 
  -2   7   6      120.49      124.30      3.81 o 
  -1   7   6        8.92       13.29      2.16 o 
   0   7   6        0.79        2.70      3.95 o 
   1   7   6      104.77      108.25     11.49 o 
   2   7   6        5.62        2.55      2.49 o 
   3   7   6       62.91       64.27      6.46 o 
  -8   8   6      283.35      281.73     10.98 o 
  -7   8   6      372.03      362.52     15.89 o 
  -6   8   6      941.13      894.49     30.32 o 
  -5   8   6      872.61      853.76     21.58 o 
  -4   8   6     1598.80     1562.42     23.69 o 
  -3   8   6      642.60      633.83     11.69 o 
  -2   8   6      961.95      951.49     18.15 o 
  -1   8   6      318.47      314.44     12.30 o 
   0   8   6      233.05      214.36     10.12 o 
   1   8   6      121.77      130.73      8.02 o 
   2   8   6       27.56       29.93      4.45 o 
  -7   9   6      246.46      256.58     12.19 o 
  -6   9   6      139.98      128.69      7.03 o 
  -5   9   6        5.77        6.46      2.10 o 
  -4   9   6       81.16       80.45      4.06 o 
  -3   9   6      343.60      373.00      8.50 o 
  -2   9   6       24.05       26.88      3.61 o 
  -1   9   6       59.15       72.74     11.13 o 
   0   9   6        0.24        4.47      3.36 o 
  -6  10   6      265.03      282.56     17.95 o 
  -5  10   6      521.54      542.30     32.49 o 
  -4  10   6      585.64      581.82     13.95 o 
  -3  10   6      145.80      138.95     10.77 o 
  -2  10   6      377.41      377.04     14.46 o 
   1 -12   7       64.12       69.29      3.32 o 
   2 -12   7      130.49      123.72      4.84 o 
   3 -12   7      100.94      102.82      5.16 o 
   4 -12   7      101.94       95.31      5.12 o 
   5 -12   7      134.13      139.87      6.37 o 
  -1 -11   7        3.56        4.63      2.24 o 
   0 -11   7        0.34       -1.02      1.53 o 
   1 -11   7        0.71        0.14      1.35 o 
   2 -11   7       18.28       15.02      2.08 o 
   3 -11   7        0.16        2.25      1.40 o 
   4 -11   7        0.51        0.04      1.24 o 
   5 -11   7      168.25      173.13      6.70 o 
   6 -11   7       64.36       71.81      7.90 o 
   7 -11   7        2.51        2.87      3.23 o 
  -2 -10   7      254.31      257.49      8.62 o 
  -1 -10   7       36.80       39.20      3.66 o 
   0 -10   7       64.70       67.93      3.35 o 
   1 -10   7       36.95       41.37      2.46 o 
   2 -10   7        3.46        4.89      1.53 o 
   3 -10   7       40.83       38.79      2.45 o 
   4 -10   7       19.69       22.23      2.25 o 
   5 -10   7        4.03        7.07      1.49 o 
   6 -10   7       79.33       77.62      4.79 o 
   7 -10   7      188.16      189.92      9.69 o 
   8 -10   7      255.55      234.81     14.00 o 
  -3  -9   7      151.20      145.77     10.41 o 
  -2  -9   7      234.13      222.20      6.65 o 
  -1  -9   7      135.38      125.81      5.01 o 
   0  -9   7        0.67        0.07      1.38 o 
   1  -9   7       14.57       13.32      1.49 o 
   2  -9   7      217.50      221.83      7.68 o 
   3  -9   7        0.98        2.20      1.24 o 
   4  -9   7       21.99       20.45      2.10 o 
   5  -9   7        1.35        1.13      1.72 o 
   6  -9   7      372.62      373.23     11.13 o 
   7  -9   7        6.58        8.57      7.36 o 
   8  -9   7        3.95       11.47      2.91 o 
  -4  -8   7      112.12      119.20      9.69 o 
  -3  -8   7       42.00       38.42      4.06 o 
  -2  -8   7      382.77      383.03      9.35 o 
  -1  -8   7      277.48      292.78      6.92 o 
   0  -8   7       86.57       95.62      3.35 o 
   1  -8   7       26.53       29.47      1.84 o 
   2  -8   7      631.46      637.42     10.36 o 
   3  -8   7       53.43       52.79      2.36 o 
   4  -8   7       36.58       33.95      2.29 o 
   5  -8   7        2.15        4.42      1.29 o 
   6  -8   7        0.38        2.93      2.35 o 
   7  -8   7       16.74       12.96      3.29 o 
   8  -8   7      339.54      315.87     12.75 o 
   9  -8   7       80.63       79.31      5.77 o 
  -5  -7   7       97.24       95.86      8.62 o 
  -4  -7   7      168.68      156.36      7.35 o 
  -3  -7   7      408.16      389.53     12.44 o 
  -2  -7   7      849.64      799.63     16.18 o 
  -1  -7   7      423.48      382.33      7.42 o 
   0  -7   7      461.09      437.93      8.13 o 
   1  -7   7      817.39      802.79     12.47 o 
   2  -7   7      491.93      472.12      6.64 o 
   3  -7   7      206.86      209.62      4.09 o 
   4  -7   7      810.08      802.51     12.23 o 
   5  -7   7      139.08      133.49      4.23 o 
   6  -7   7      394.71      391.90     18.74 o 
   7  -7   7       31.79       34.55      3.22 o 
   8  -7   7       21.66       28.04      3.53 o 
   9  -7   7       45.47       56.01      7.54 o 
  -6  -6   7       20.47       26.21      5.39 o 
  -5  -6   7        0.68       -1.80      2.51 o 
  -4  -6   7       24.92       23.56      4.67 o 
  -3  -6   7      208.97      220.49      8.38 o 
  -2  -6   7      172.93      160.33      4.53 o 
  -1  -6   7      320.45      323.00      6.45 o 
   0  -6   7      126.34      132.57      3.12 o 
   1  -6   7      469.23      470.79      6.85 o 
   2  -6   7      293.64      292.35      4.52 o 
   3  -6   7      758.94      742.40     10.62 o 
   4  -6   7      873.24      880.27     12.15 o 
   5  -6   7      155.91      162.04      4.72 o 
   6  -6   7       64.71       50.14      4.03 o 
   7  -6   7        1.27        3.44      1.91 o 
   8  -6   7       37.44       32.78      3.16 o 
   9  -6   7      137.29      129.97     11.13 o 
  -7  -5   7        1.26        2.15      3.59 o 
  -6  -5   7       44.69       27.29      5.39 o 
  -5  -5   7      192.44      146.72      7.11 o 
  -4  -5   7      108.10      111.28      5.82 o 
  -3  -5   7       87.43       84.11      4.29 o 
  -2  -5   7      993.00      989.50     17.10 o 
  -1  -5   7      961.15      942.30     12.47 o 
   0  -5   7     1779.52     1775.82     22.25 o 
   1  -5   7     1943.45     1992.39     24.77 o 
   2  -5   7     1507.82     1433.37     18.41 o 
   3  -5   7     1424.71     1400.88     17.25 o 
   4  -5   7     1241.26     1248.16     15.27 o 
   5  -5   7     1239.06     1260.46     25.37 o 
   6  -5   7      235.78      227.33      7.32 o 
   7  -5   7      820.64      759.91     17.24 o 
   8  -5   7      219.48      203.10      9.89 o 
   9  -5   7      195.77      188.49     13.64 o 
  -7  -4   7       81.43       81.86      8.26 o 
  -6  -4   7       64.09       74.50      5.08 o 
  -5  -4   7      593.83      518.87     15.10 o 
  -4  -4   7        8.08        8.44      2.07 o 
  -3  -4   7       52.46       62.23      3.49 o 
  -2  -4   7       55.76       48.14      2.37 o 
  -1  -4   7      799.14      812.90     12.73 o 
   0  -4   7      208.34      212.43      3.81 o 
   1  -4   7     2406.87     2425.62     29.62 o 
   2  -4   7       91.68       76.96      2.59 o 
   3  -4   7      413.17      384.49      5.64 o 
   4  -4   7      183.23      178.85      3.76 o 
   5  -4   7      725.55      700.42     15.54 o 
   6  -4   7      210.94      178.88      6.17 o 
   7  -4   7       19.73       24.82      4.49 o 
   8  -4   7      563.11      528.48     29.98 o 
   9  -4   7       15.73       14.72      5.74 o 
  -8  -3   7      140.44      158.34     11.49 o 
  -7  -3   7       30.19       43.63      4.32 o 
  -6  -3   7        2.94        3.41      2.28 o 
  -5  -3   7      111.07      109.41      4.82 o 
  -4  -3   7      197.23      193.06      6.30 o 
  -3  -3   7      329.99      314.57      8.44 o 
  -2  -3   7      509.32      536.24      8.00 o 
  -1  -3   7     1870.66     1907.56     26.99 o 
   0  -3   7     1429.33     1463.59     17.35 o 
   1  -3   7     2143.06     2115.33     24.63 o 
   2  -3   7     2537.26     2543.55     28.28 o 
   3  -3   7     4913.65     4849.11     52.73 o 
   4  -3   7     2507.58     2445.94     33.07 o 
   5  -3   7     2074.58     2058.79     44.07 o 
   6  -3   7      583.07      593.40     18.19 o 
   7  -3   7     1074.74     1038.12     29.08 o 
   8  -3   7       11.98       24.89      3.93 o 
   9  -3   7      100.83      131.41     12.21 o 
  -8  -2   7      239.96      217.58     13.28 o 
  -7  -2   7      503.57      508.64     26.39 o 
  -6  -2   7      104.25       93.59      6.82 o 
  -5  -2   7      270.10      270.07      7.90 o 
  -4  -2   7      273.20      267.34      8.16 o 
  -3  -2   7     1136.91     1133.44     22.64 o 
  -2  -2   7      945.85      932.39     12.62 o 
  -1  -2   7     2484.41     2587.01     29.52 o 
   0  -2   7     2144.46     2245.17     27.44 o 
   1  -2   7     1127.36     1100.34     14.31 o 
   2  -2   7      270.67      258.20      4.08 o 
   3  -2   7      220.97      211.78      3.68 o 
   4  -2   7       51.95       50.07      2.39 o 
   5  -2   7      102.63       95.65      5.03 o 
   6  -2   7       13.03       23.58      3.42 o 
   7  -2   7       29.85       44.88      5.39 o 
   8  -2   7       23.35       27.29      6.10 o 
  -8  -1   7      195.00      211.72     11.31 o 
  -7  -1   7       24.43       28.51      3.42 o 
  -6  -1   7       17.79       20.88      2.81 o 
  -5  -1   7       53.16       47.42      3.38 o 
  -4  -1   7      775.27      758.24     16.32 o 
  -3  -1   7       87.73       78.53      3.77 o 
  -2  -1   7        7.69       14.53      1.02 o 
  -1  -1   7      262.59      303.09      4.84 o 
   0  -1   7      138.26      130.14      2.83 o 
   1  -1   7     1892.25     1930.54     21.82 o 
   2  -1   7     2209.27     2228.64     24.99 o 
   3  -1   7     3963.33     3914.76     42.88 o 
   4  -1   7     2333.90     2296.98     31.06 o 
   5  -1   7     1708.93     1658.30     41.56 o 
   6  -1   7      763.84      746.44     34.29 o 
   7  -1   7      530.71      592.77     26.57 o 
   8  -1   7      509.53      534.61     26.21 o 
  -9   0   7      314.52      307.77     13.82 o 
  -8   0   7      695.53      676.96     19.14 o 
  -7   0   7     1086.16     1053.67     22.71 o 
  -6   0   7     2064.83     2064.38     54.56 o 
  -5   0   7      271.53      281.47      8.54 o 
  -4   0   7     2570.06     2597.33     35.50 o 
  -3   0   7     2584.99     2664.17     39.36 o 
  -2   0   7     3495.74     3550.61     37.55 o 
  -1   0   7      601.76      564.90      7.68 o 
   0   0   7     2781.97     2901.99     33.31 o 
   1   0   7     3012.26     3073.19     33.87 o 
   2   0   7      239.96      239.46      4.10 o 
   3   0   7       29.44       30.70      2.19 o 
   4   0   7      255.86      264.51      7.32 o 
   5   0   7        0.79        5.53      4.67 o 
   6   0   7       83.34       86.53      8.62 o 
   7   0   7       33.83       31.60      6.46 o 
   8   0   7       12.77       14.00      5.74 o 
  -9   1   7       29.60       25.13      6.10 o 
  -8   1   7      226.85      210.72      7.69 o 
  -7   1   7      124.83      124.07      5.47 o 
  -6   1   7      866.24      840.68     20.52 o 
  -5   1   7       12.24       12.99      4.59 o 
  -4   1   7      155.40      156.72      5.01 o 
  -3   1   7      838.68      826.54     12.81 o 
  -2   1   7        2.95        9.13      1.36 o 
  -1   1   7       68.24       99.26      2.42 o 
   0   1   7      548.66      592.34      7.93 o 
   1   1   7        1.76        2.89      0.77 o 
   2   1   7      604.36      608.77      8.61 o 
   3   1   7     1657.30     1714.71     26.36 o 
   4   1   7      836.56      829.58     17.87 o 
   5   1   7      648.96      669.60     27.29 o 
   6   1   7      292.38      326.36     17.59 o 
   7   1   7      113.93      129.25     11.49 o 
  -9   2   7      307.22      329.56     27.29 o 
  -8   2   7      715.13      676.40     25.67 o 
  -7   2   7      545.28      545.09     18.46 o 
  -6   2   7     1241.76     1224.58     42.19 o 
  -5   2   7     2118.10     2159.72     40.85 o 
  -4   2   7     7322.69     7329.94     97.33 o 
  -3   2   7     3178.94     3155.59     43.18 o 
  -2   2   7     5419.32     5473.31     61.60 o 
  -1   2   7     3071.81     2947.68     32.85 o 
   0   2   7     2588.47     2562.78     28.90 o 
   1   2   7     1688.77     1633.70     20.15 o 
   2   2   7      645.95      631.99     11.11 o 
   3   2   7      179.10      182.82      5.38 o 
   4   2   7      300.91      294.82      9.49 o 
   5   2   7       20.64       15.80      4.67 o 
   6   2   7        0.52        3.23      3.59 o 
   7   2   7       31.79       33.75      7.18 o 
  -9   3   7      188.57      185.26     14.00 o 
  -8   3   7      223.37      217.11     10.87 o 
  -7   3   7       98.82       94.37      6.89 o 
  -6   3   7       73.16       73.18      5.69 o 
  -5   3   7      197.52      196.91      5.85 o 
  -4   3   7      536.52      501.40     10.61 o 
  -3   3   7      296.98      292.04      5.08 o 
  -2   3   7       64.56       69.91      2.05 o 
  -1   3   7      198.61      211.49      3.96 o 
   0   3   7        0.99        3.61      1.26 o 
   1   3   7      231.12      238.17      4.61 o 
   2   3   7        2.94        4.70      1.97 o 
   3   3   7      110.37      115.52      5.34 o 
   4   3   7      126.37      130.67      6.10 o 
   5   3   7       81.34       96.94      9.33 o 
   6   3   7      125.89      135.00     11.85 o 
  -9   4   7       45.58       26.93      6.46 o 
  -8   4   7      361.50      344.32     14.84 o 
  -7   4   7      823.90      758.37     23.98 o 
  -6   4   7     1068.86     1012.00     28.98 o 
  -5   4   7     2771.95     2702.42     48.40 o 
  -4   4   7     4445.61     4381.44     75.03 o 
  -3   4   7     3065.98     3041.84     43.15 o 
  -2   4   7      892.29      868.93     13.09 o 
  -1   4   7     2858.95     2767.14     35.98 o 
   0   4   7     2182.74     2079.45     25.63 o 
   1   4   7     1613.94     1581.69     27.11 o 
   2   4   7     1685.46     1661.21     28.42 o 
   3   4   7      330.07      308.79     14.36 o 
   4   4   7      363.64      331.04     10.78 o 
   5   4   7       10.55       21.18      5.39 o 
  -9   5   7      207.89      197.36     12.57 o 
  -8   5   7      304.53      285.08     17.23 o 
  -7   5   7      473.17      444.56     24.95 o 
  -6   5   7      166.57      185.54      8.18 o 
  -5   5   7      202.16      184.58      7.86 o 
  -4   5   7      253.30      244.84      7.28 o 
  -3   5   7        2.57        4.82      1.33 o 
  -2   5   7      313.38      283.19      6.69 o 
  -1   5   7        3.24        2.18      1.17 o 
   0   5   7      645.07      638.62     12.95 o 
   1   5   7      267.31      272.80      7.28 o 
   2   5   7       69.92       62.84      4.05 o 
   3   5   7      131.97      121.53      7.00 o 
   4   5   7        3.88        4.50      2.69 o 
   5   5   7       83.79       92.99     10.05 o 
  -9   6   7        3.27        4.88      3.11 o 
  -8   6   7      105.36      102.52     12.57 o 
  -7   6   7      252.87      254.98     10.99 o 
  -6   6   7      495.27      488.17     22.23 o 
  -5   6   7      798.54      762.66     17.99 o 
  -4   6   7     1769.42     1777.21     34.58 o 
  -3   6   7     2349.69     2260.16     36.30 o 
  -2   6   7     1182.52     1116.84     16.23 o 
  -1   6   7     1437.50     1385.26     19.36 o 
   0   6   7      904.08      889.03     20.76 o 
   1   6   7     1136.97     1127.69     29.56 o 
   2   6   7      899.55      853.72     39.49 o 
   3   6   7       57.10       61.04      6.46 o 
   4   6   7      191.42      201.89      9.33 o 
  -8   7   7      467.02      452.31     28.36 o 
  -7   7   7      495.86      508.12     14.12 o 
  -6   7   7      449.04      438.91     14.81 o 
  -5   7   7      173.71      185.44      6.50 o 
  -4   7   7       11.33       16.97      2.35 o 
  -3   7   7       83.62       89.30      3.71 o 
  -2   7   7        9.88       22.30      3.75 o 
  -1   7   7       11.63       12.15      2.27 o 
   0   7   7        0.27        3.78      2.85 o 
   1   7   7        0.04        1.28      2.85 o 
   2   7   7        3.34        5.03      2.99 o 
   3   7   7        0.04       -1.44      2.87 o 
  -7   8   7        8.34        7.38      2.58 o 
  -6   8   7       46.39       42.64      4.04 o 
  -5   8   7       96.32      100.38      5.06 o 
  -4   8   7      376.52      352.61     10.35 o 
  -3   8   7      223.43      218.61      8.24 o 
  -2   8   7      246.30      241.04      7.58 o 
  -1   8   7      266.96      273.42     10.06 o 
   0   8   7      711.25      697.96     34.83 o 
   1   8   7      331.81      323.00     13.39 o 
  -6   9   7      133.25      132.47      7.40 o 
  -5   9   7      326.92      329.86     11.77 o 
  -4   9   7       11.87       12.27      1.98 o 
  -3   9   7        1.65        2.87      4.49 o 
  -2   9   7       22.61       18.57      7.00 o 
  -1   9   7       27.07       24.26      4.65 o 
   2 -12   8       82.77       91.41      3.81 o 
   3 -12   8       96.50      104.61      4.03 o 
   4 -12   8       75.05       83.03      4.43 o 
   0 -11   8      121.67      126.61      4.85 o 
   1 -11   8      122.82      109.58      4.43 o 
   2 -11   8       78.86       76.67      3.35 o 
   3 -11   8      140.68      143.39      4.20 o 
   4 -11   8      114.00      121.32      4.81 o 
   5 -11   8        0.84       -0.17      1.40 o 
   6 -11   8      119.14      114.67      6.72 o 
  -2 -10   8       29.20       26.80      2.65 o 
  -1 -10   8        5.57        4.64      1.90 o 
   0 -10   8       24.39       20.59      2.18 o 
   1 -10   8        8.55        4.55      1.81 o 
   2 -10   8      306.65      314.83      6.43 o 
   3 -10   8        0.32        0.55      1.16 o 
   4 -10   8        7.62        7.62      1.60 o 
   5 -10   8       23.36       23.52      2.21 o 
   6 -10   8       92.57      101.92     10.23 o 
   7 -10   8       51.58       52.65      4.82 o 
  -3  -9   8       25.91       32.67      6.10 o 
  -2  -9   8        2.25        3.11      2.51 o 
  -1  -9   8       64.10       57.56      3.43 o 
   0  -9   8      116.69      115.93      4.88 o 
   1  -9   8      868.97      838.09     18.43 o 
   2  -9   8       71.35       72.38      2.86 o 
   3  -9   8      233.11      222.69      9.20 o 
   4  -9   8     1238.46     1222.63     21.65 o 
   5  -9   8      288.87      270.17      6.84 o 
   6  -9   8      123.92      121.51      5.77 o 
   7  -9   8      201.28      199.56      8.76 o 
   8  -9   8      229.43      240.01     10.01 o 
  -4  -8   8        4.54        0.72      3.23 o 
  -3  -8   8        2.93        7.73      2.66 o 
  -2  -8   8        2.30        2.54      2.02 o 
  -1  -8   8       22.40       20.32      2.22 o 
   0  -8   8       11.17       14.55      1.76 o 
   1  -8   8       28.66       35.39      2.26 o 
   2  -8   8       61.71       70.41      2.71 o 
   3  -8   8      114.03      114.07      4.45 o 
   4  -8   8       35.62       35.69      1.97 o 
   5  -8   8       13.93       15.54      1.74 o 
   6  -8   8        2.47        3.15      1.84 o 
   7  -8   8        9.99        8.22      2.66 o 
   8  -8   8       21.32       27.63      3.93 o 
  -5  -7   8       72.91       83.66      8.26 o 
  -4  -7   8       57.24       65.91      5.06 o 
  -3  -7   8       92.12       95.84      5.71 o 
  -2  -7   8       68.88       57.86      3.13 o 
  -1  -7   8       58.74       62.64      5.62 o 
   0  -7   8       50.61       56.61      3.17 o 
   1  -7   8      221.16      224.80      5.32 o 
   2  -7   8      570.32      575.02      9.40 o 
   3  -7   8      689.31      676.93      9.86 o 
   4  -7   8      691.25      669.30     10.71 o 
   5  -7   8      804.76      771.36     14.41 o 
   6  -7   8      765.71      767.91     20.43 o 
   7  -7   8      693.88      679.38     20.38 o 
   8  -7   8      274.04      286.31     15.08 o 
  -6  -6   8       63.67       71.81      7.90 o 
  -5  -6   8      322.37      291.90     15.44 o 
  -4  -6   8       54.48       62.83      9.87 o 
  -3  -6   8       35.60       35.87      3.67 o 
  -2  -6   8      128.62      118.43      5.43 o 
  -1  -6   8      727.84      702.32     11.73 o 
   0  -6   8      484.79      487.19      9.58 o 
   1  -6   8      141.34      132.87      3.50 o 
   2  -6   8       12.70       17.28      1.36 o 
   3  -6   8        0.59        0.07      0.85 o 
   4  -6   8      109.14      102.80      4.31 o 
   5  -6   8       79.21       78.74      3.25 o 
   6  -6   8        0.09        2.17      1.72 o 
   7  -6   8       17.03       23.23      2.80 o 
   8  -6   8        7.03        7.54      4.31 o 
  -6  -5   8        6.49       10.71      3.95 o 
  -5  -5   8       93.90       89.87     13.10 o 
  -4  -5   8       76.30       90.45      9.33 o 
  -3  -5   8        2.04        2.28      1.72 o 
  -2  -5   8       99.98       97.57      3.54 o 
  -1  -5   8        0.32        3.79      1.27 o 
   0  -5   8       61.08       68.39      2.36 o 
   1  -5   8       19.50       18.65      1.33 o 
   2  -5   8      666.45      691.58      9.95 o 
   3  -5   8     1127.65     1134.18     15.21 o 
   4  -5   8      501.33      464.78      8.27 o 
   5  -5   8      345.98      317.78      7.96 o 
   6  -5   8      444.73      431.77     11.36 o 
   7  -5   8      791.15      774.28     17.82 o 
   8  -5   8        9.80       22.28      4.06 o 
  -7  -4   8      167.57      140.38     10.77 o 
  -6  -4   8      200.03      188.48      8.38 o 
  -5  -4   8      688.90      672.38     18.39 o 
  -4  -4   8      712.09      725.33     17.28 o 
  -3  -4   8     2417.75     2266.53     42.87 o 
  -2  -4   8     1873.37     1791.90     29.09 o 
  -1  -4   8     1940.24     1876.01     26.94 o 
   0  -4   8     1628.30     1645.85     22.64 o 
   1  -4   8      777.96      712.56      9.96 o 
   2  -4   8       60.46       65.34      2.06 o 
   3  -4   8      383.23      417.08      6.93 o 
   4  -4   8        6.53        8.68      1.30 o 
   5  -4   8       27.38       28.07      2.90 o 
   6  -4   8       20.40       18.34      2.37 o 
   7  -4   8       16.83       23.58      7.18 o 
   8  -4   8      169.33      152.40      8.76 o 
  -7  -3   8       23.46       26.28      4.85 o 
  -6  -3   8        1.32        3.77      2.28 o 
  -5  -3   8       57.02       57.79      3.75 o 
  -4  -3   8      125.42      127.99      5.17 o 
  -3  -3   8      386.57      372.07      9.79 o 
  -2  -3   8      325.18      329.22      7.14 o 
  -1  -3   8      121.76      150.90      3.81 o 
   0  -3   8       53.37       67.69      2.61 o 
   1  -3   8      529.26      534.01      7.44 o 
   2  -3   8       42.34       55.57      2.02 o 
   3  -3   8      467.38      468.63      6.74 o 
   4  -3   8      340.74      319.66      6.26 o 
   5  -3   8      368.27      334.74     12.24 o 
   6  -3   8      201.85      190.04      9.10 o 
   7  -3   8      435.60      411.35     15.18 o 
   8  -3   8      255.04      220.09     15.44 o 
  -8  -2   8       93.29       78.66      5.82 o 
  -7  -2   8       96.14       69.28      5.16 o 
  -6  -2   8      551.36      535.43     15.57 o 
  -5  -2   8     1142.85     1114.40     28.25 o 
  -4  -2   8     2200.50     2143.84     40.82 o 
  -3  -2   8     1303.49     1289.51     25.71 o 
  -2  -2   8     3538.42     3531.48     48.50 o 
  -1  -2   8     3205.74     3081.74     37.93 o 
   0  -2   8     2862.69     2942.77     35.77 o 
   1  -2   8     3117.28     3113.25     37.72 o 
   2  -2   8     3067.29     3054.79     33.77 o 
   3  -2   8      622.64      636.11      8.87 o 
   4  -2   8      841.30      859.31     19.19 o 
   5  -2   8      229.26      226.78      9.71 o 
   6  -2   8       80.66       84.20      6.08 o 
   7  -2   8       11.06       12.02      3.42 o 
   8  -2   8        0.26        1.44      3.59 o 
  -8  -1   8       87.49       98.85      6.29 o 
  -7  -1   8       68.10       60.01      4.74 o 
  -6  -1   8      382.45      393.19     10.74 o 
  -5  -1   8      519.03      510.01     12.59 o 
  -4  -1   8        2.44        7.85      1.79 o 
  -3  -1   8      143.92      122.33      4.84 o 
  -2  -1   8        1.43        2.61      1.17 o 
  -1  -1   8      475.61      563.26      8.15 o 
   0  -1   8      167.72      197.14      3.95 o 
   1  -1   8        4.92       10.06      1.00 o 
   2  -1   8       32.63       34.40      1.56 o 
   3  -1   8       92.11       98.34      2.70 o 
   4  -1   8      196.46      180.26      5.93 o 
   5  -1   8      214.95      196.01      8.95 o 
   6  -1   8       95.49       92.26      6.47 o 
   7  -1   8       86.93       87.61      9.69 o 
   8  -1   8      127.43      113.10     11.49 o 
  -8   0   8       83.09       77.05      5.42 o 
  -7   0   8      109.04      104.94      5.15 o 
  -6   0   8      376.57      363.79     10.18 o 
  -5   0   8      835.31      824.07     18.06 o 
  -4   0   8     6659.96     6460.56    114.50 o 
  -3   0   8      615.00      614.30     10.79 o 
  -2   0   8     3728.58     3789.06     42.99 o 
  -1   0   8     3106.72     3160.98     36.24 o 
   0   0   8     5308.35     5494.94     61.96 o 
   1   0   8     1018.40      952.74     11.89 o 
   2   0   8     4760.54     4684.09     53.54 o 
   3   0   8     1885.83     1883.39     28.16 o 
   4   0   8     1284.52     1252.32     25.51 o 
   5   0   8      465.34      440.20     25.49 o 
   6   0   8      330.74      336.78     18.31 o 
   7   0   8        5.26       -1.80      3.23 o 
  -9   1   8      166.53      166.95     13.28 o 
  -8   1   8      437.89      464.91     17.25 o 
  -7   1   8      306.53      336.62     13.63 o 
  -6   1   8      572.42      583.35     14.03 o 
  -5   1   8       20.22       21.22      2.35 o 
  -4   1   8      175.25      182.58      9.02 o 
  -3   1   8      108.70      100.56      3.49 o 
  -2   1   8       83.07       91.81      2.39 o 
  -1   1   8       34.16       41.98      1.72 o 
   0   1   8      288.62      308.48      5.02 o 
   1   1   8       48.40       50.62      1.89 o 
   2   1   8      116.20      120.07      3.99 o 
   3   1   8       32.69       31.14      2.25 o 
   4   1   8      385.39      381.89     10.09 o 
   5   1   8      198.37      185.26     12.57 o 
   6   1   8      159.24      165.52     12.57 o 
   7   1   8       60.74       62.11      8.62 o 
  -9   2   8        3.16        3.95      4.31 o 
  -8   2   8       65.86       73.12      9.33 o 
  -7   2   8      257.52      229.12     12.93 o 
  -6   2   8      739.86      733.22     22.69 o 
  -5   2   8       30.23       28.48      3.71 o 
  -4   2   8     1010.48     1083.81     18.03 o 
  -3   2   8     1576.09     1602.53     23.38 o 
  -2   2   8     2158.00     2167.89     25.75 o 
  -1   2   8     1336.96     1331.71     16.12 o 
   0   2   8     3112.45     3158.43     36.87 o 
   1   2   8     3157.09     3126.23     36.78 o 
   2   2   8     3857.36     3769.84     51.24 o 
   3   2   8     1256.09     1225.81     21.86 o 
   4   2   8      966.76      917.30     23.15 o 
   5   2   8      733.20      737.46     30.52 o 
   6   2   8      470.97      496.55     24.06 o 
  -9   3   8      499.00      520.25     25.85 o 
  -8   3   8      714.82      648.60     22.43 o 
  -7   3   8     1502.85     1482.16     44.52 o 
  -6   3   8      859.75      826.94     39.49 o 
  -5   3   8      843.34      833.44     20.87 o 
  -4   3   8       28.20       29.77      2.83 o 
  -3   3   8      472.24      479.94      8.87 o 
  -2   3   8        0.93        4.82      1.07 o 
  -1   3   8       26.47       30.12      1.65 o 
   0   3   8        4.11        4.89      1.00 o 
   1   3   8        5.55       11.31      1.82 o 
   2   3   8        7.87        6.26      1.51 o 
   3   3   8       34.00       45.77      3.42 o 
   4   3   8      305.25      314.55     10.61 o 
   5   3   8      198.37      213.63     14.00 o 
   6   3   8       65.35       67.86      8.98 o 
  -9   4   8       28.57       29.08      6.82 o 
  -8   4   8       83.17       96.22     10.41 o 
  -7   4   8       89.77       99.45      7.59 o 
  -6   4   8      321.60      272.62     12.08 o 
  -5   4   8      144.43      143.38      8.49 o 
  -4   4   8       97.50      114.98      5.25 o 
  -3   4   8     2100.84     1968.85     29.36 o 
  -2   4   8     1364.03     1310.02     18.69 o 
  -1   4   8      870.42      879.94     14.39 o 
   0   4   8        5.33        6.37      1.22 o 
   1   4   8     1653.52     1646.09     24.55 o 
   2   4   8     1253.93     1246.65     46.70 o 
   3   4   8      484.47      461.27     34.83 o 
   4   4   8      320.28      321.11     16.70 o 
   5   4   8      657.83      640.52     28.72 o 
  -8   5   8      951.09      908.01     37.70 o 
  -7   5   8     1390.98     1331.69     60.14 o 
  -6   5   8     1139.97     1168.35     28.43 o 
  -5   5   8     1750.47     1723.16     38.20 o 
  -4   5   8      341.76      363.10     10.76 o 
  -3   5   8     1124.44     1074.41     19.22 o 
  -2   5   8      614.69      576.82     10.67 o 
  -1   5   8      128.12      131.61      4.42 o 
   0   5   8       72.58       76.72      4.02 o 
   1   5   8       13.20       19.61      3.12 o 
   2   5   8        0.50        0.43      2.39 o 
   3   5   8      210.97      208.50     10.59 o 
   4   5   8       69.81       65.29      7.90 o 
  -8   6   8        1.89        5.72      3.17 o 
  -7   6   8       95.01       96.30     18.67 o 
  -6   6   8       45.04       38.61      4.49 o 
  -5   6   8      121.01      122.65      6.20 o 
  -4   6   8       59.45       66.76      4.50 o 
  -3   6   8      493.65      466.65     10.48 o 
  -2   6   8      357.36      354.20      7.89 o 
  -1   6   8      558.50      554.53     12.42 o 
   0   6   8      104.68       98.21      5.34 o 
   1   6   8      292.00      301.35     10.40 o 
   2   6   8      217.42      209.89     21.00 o 
   3   6   8      353.23      354.73     17.23 o 
  -7   7   8      603.14      600.22     22.59 o 
  -6   7   8      926.50      914.14     20.78 o 
  -5   7   8     1136.71     1115.95     21.72 o 
  -4   7   8     1181.67     1171.68     26.23 o 
  -3   7   8      644.39      635.49     16.14 o 
  -2   7   8      474.58      478.39     14.05 o 
  -1   7   8      405.06      388.47     11.34 o 
   0   7   8      234.24      222.87      9.12 o 
   1   7   8        9.59       11.61      3.71 o 
   2   7   8       34.80       47.92      5.43 o 
  -6   8   8      150.11      156.55      7.95 o 
  -5   8   8       53.33       46.21      4.65 o 
  -4   8   8       68.22       69.22      4.26 o 
  -3   8   8      283.06      284.02      9.61 o 
  -2   8   8      190.71      182.46      7.52 o 
  -1   8   8       32.60       23.28      4.29 o 
   0   8   8       45.48       46.32      5.42 o 
  -5   9   8      814.91      898.67     36.98 o 
  -4   9   8      490.53      501.69     23.64 o 
  -3   9   8      560.24      567.94     20.22 o 
   0 -11   9       52.99       55.09      3.36 o 
   1 -11   9        4.82        2.90      1.82 o 
   2 -11   9        4.02        6.84      1.88 o 
   3 -11   9       21.20       17.32      1.85 o 
   4 -11   9       51.87       52.54      2.84 o 
   5 -11   9       67.66       70.94      3.96 o 
   6 -11   9        0.45       -1.97      2.28 o 
  -2 -10   9       27.76       32.72      3.54 o 
  -1 -10   9       75.26       79.58      4.22 o 
   0 -10   9      149.00      168.77      5.43 o 
   1 -10   9      101.71       97.00      4.12 o 
   2 -10   9       84.20       77.33      3.43 o 
   3 -10   9       85.00       82.81      3.08 o 
   4 -10   9       41.72       46.01      2.39 o 
   5 -10   9       25.63       21.66      2.48 o 
   6 -10   9       71.49       61.14      5.31 o 
   7 -10   9       61.46       56.62      5.06 o 
  -3  -9   9        6.95       13.10      3.55 o 
  -2  -9   9       36.46       41.24      5.74 o 
  -1  -9   9       26.35       29.81      2.69 o 
   0  -9   9        4.89        7.43      1.70 o 
   1  -9   9        0.15        1.13      1.37 o 
   2  -9   9       23.70       30.25      2.21 o 
   3  -9   9      304.52      300.55      6.80 o 
   4  -9   9       19.86       18.35      1.74 o 
   5  -9   9       12.34       11.25      1.73 o 
   6  -9   9       14.43       21.75      3.77 o 
   7  -9   9       93.17       85.80      5.96 o 
  -4  -8   9      243.59      236.68     11.31 o 
  -3  -8   9      313.35      302.69     11.30 o 
  -2  -8   9      244.21      261.17      8.93 o 
  -1  -8   9      340.71      321.69      8.49 o 
   0  -8   9      548.98      525.56     17.01 o 
   1  -8   9      447.37      434.29      9.28 o 
   2  -8   9      168.33      175.89      5.82 o 
   3  -8   9       63.49       61.86      2.86 o 
   4  -8   9       86.13      102.49      5.23 o 
   5  -8   9        6.90        9.74      2.02 o 
   6  -8   9      103.98      100.88      7.28 o 
   7  -8   9        7.47        2.55      2.69 o 
   8  -8   9        7.43        9.03      3.11 o 
  -5  -7   9      102.32       87.25      8.62 o 
  -4  -7   9        4.76        6.61      4.13 o 
  -3  -7   9       58.97       51.21     12.75 o 
  -2  -7   9        9.08        2.87      1.57 o 
  -1  -7   9        2.76        1.52      1.21 o 
   0  -7   9       24.10       28.05      2.23 o 
   1  -7   9      172.20      166.18      4.57 o 
   2  -7   9        2.03        3.49      1.37 o 
   3  -7   9        1.97        3.40      1.26 o 
   4  -7   9       43.27       41.34      2.59 o 
   5  -7   9       10.86        9.38      1.58 o 
   6  -7   9        8.87       10.34      2.26 o 
   7  -7   9       34.72       33.08      5.21 o 
   8  -7   9      121.13      106.12      6.64 o 
  -5  -6   9       10.41       13.82      3.17 o 
  -4  -6   9      495.52      462.19     14.47 o 
  -3  -6   9      780.98      712.70     19.42 o 
  -2  -6   9      409.89      416.34      8.92 o 
  -1  -6   9      143.95      155.93      4.69 o 
   0  -6   9      796.29      776.73     12.80 o 
   1  -6   9      999.83     1007.07     15.90 o 
   2  -6   9     1925.63     1885.72     25.65 o 
   3  -6   9      572.35      589.92     10.74 o 
   4  -6   9      324.80      337.57      6.52 o 
   5  -6   9      213.31      211.82      6.68 o 
   6  -6   9      194.88      199.91      7.14 o 
   7  -6   9      125.63      148.34      6.28 o 
   8  -6   9       26.93       15.44      5.39 o 
  -6  -5   9       69.19       69.45      5.45 o 
  -5  -5   9        0.77        1.84      2.33 o 
  -4  -5   9      117.98       96.74      5.93 o 
  -3  -5   9       41.83       42.52      3.40 o 
  -2  -5   9       70.57       71.26      3.94 o 
  -1  -5   9      269.90      245.98      5.46 o 
   0  -5   9      273.40      278.63      6.01 o 
   1  -5   9      433.42      447.43      9.47 o 
   2  -5   9      180.84      181.79      3.94 o 
   3  -5   9       60.17       67.10      2.32 o 
   4  -5   9      400.02      403.94      7.68 o 
   5  -5   9      303.53      276.64      6.71 o 
   6  -5   9      210.43      199.69      7.80 o 
   7  -5   9        1.19        0.81      2.40 o 
   8  -5   9      123.32       96.94     10.05 o 
  -7  -4   9        0.25       -2.15      2.15 o 
  -6  -4   9       12.87        9.04      2.76 o 
  -5  -4   9        0.91        2.85      3.41 o 
  -4  -4   9      304.52      276.28      8.51 o 
  -3  -4   9      144.91      140.41      5.64 o 
  -2  -4   9      155.57      168.99      4.85 o 
  -1  -4   9     1079.67     1055.48     16.34 o 
   0  -4   9     1532.20     1520.07     22.43 o 
   1  -4   9     1811.92     1799.12     21.59 o 
   2  -4   9     3413.79     3382.49     39.06 o 
   3  -4   9     1106.60     1118.68     14.49 o 
   4  -4   9      946.76      945.31     26.67 o 
   5  -4   9      919.01      925.74     16.68 o 
   6  -4   9      565.62      552.78     18.35 o 
   7  -4   9      263.75      272.20     11.96 o 
   8  -4   9       29.22       40.57      7.54 o 
  -7  -3   9      117.32      124.38     12.39 o 
  -6  -3   9      282.01      301.49     10.88 o 
  -5  -3   9      304.48      315.85     10.43 o 
  -4  -3   9      119.18      115.64      5.30 o 
  -3  -3   9       53.72       60.46      3.69 o 
  -2  -3   9        0.70        0.55      1.13 o 
  -1  -3   9      107.83      103.17      3.24 o 
   0  -3   9        8.60       11.74      1.57 o 
   1  -3   9      213.53      216.68      3.99 o 
   2  -3   9      161.72      165.12      3.40 o 
   3  -3   9       54.33       56.96      2.16 o 
   4  -3   9      726.86      699.73     16.52 o 
   5  -3   9      569.23      527.22     10.53 o 
   6  -3   9      519.20      484.06     16.92 o 
   7  -3   9      139.74      136.26      8.38 o 
   8  -3   9       35.78       20.82      6.10 o 
  -7  -2   9      100.43       86.19     12.75 o 
  -6  -2   9      172.98      160.47      7.41 o 
  -5  -2   9       65.09       60.01      3.94 o 
  -4  -2   9      359.43      376.37     13.01 o 
  -3  -2   9      262.28      261.71      7.87 o 
  -2  -2   9      342.01      361.94      7.79 o 
  -1  -2   9      426.89      440.30      7.31 o 
   0  -2   9     1374.25     1430.00     18.48 o 
   1  -2   9      634.96      627.75      9.29 o 
   2  -2   9     2542.77     2482.36     31.06 o 
   3  -2   9     1908.16     1899.00     27.01 o 
   4  -2   9     1371.47     1317.08     22.53 o 
   5  -2   9      968.86     1008.16     21.05 o 
   6  -2   9      688.63      699.38     21.93 o 
   7  -2   9      301.52      291.54     17.59 o 
  -8  -1   9      568.84      579.53     17.68 o 
  -7  -1   9      428.03      428.34     24.06 o 
  -6  -1   9      773.61      779.45     19.63 o 
  -5  -1   9     1220.51     1208.25     25.31 o 
  -4  -1   9     1061.37     1089.19     22.95 o 
  -3  -1   9       33.03       37.25      4.08 o 
  -2  -1   9      287.83      289.87      6.73 o 
  -1  -1   9      677.74      675.65      9.67 o 
   0  -1   9      201.69      201.66      3.89 o 
   1  -1   9      503.17      533.26      7.49 o 
   2  -1   9      561.45      581.03      8.49 o 
   3  -1   9       66.40       69.91      2.59 o 
   4  -1   9      536.22      511.59     12.70 o 
   5  -1   9      572.57      537.41     12.65 o 
   6  -1   9      360.29      328.10     14.36 o 
   7  -1   9      261.11      229.07     15.80 o 
  -8   0   9       24.26       22.62      6.10 o 
  -7   0   9      178.83      186.63      7.35 o 
  -6   0   9      299.34      310.22      9.81 o 
  -5   0   9      249.68      263.43      8.22 o 
  -4   0   9       12.04       19.61      2.36 o 
  -3   0   9      686.16      741.87     16.43 o 
  -2   0   9     2369.41     2366.08     31.87 o 
  -1   0   9      482.34      488.11      7.19 o 
   0   0   9     1537.90     1579.84     18.68 o 
   1   0   9      531.21      533.29      7.64 o 
   2   0   9     2196.35     2215.39     37.18 o 
   3   0   9      648.46      619.84     10.78 o 
   4   0   9      607.36      579.90     16.77 o 
   5   0   9      650.35      646.08     14.66 o 
   6   0   9      331.43      350.78     19.39 o 
   7   0   9      193.40      207.88     15.44 o 
  -8   1   9      427.25      397.59     16.29 o 
  -7   1   9      771.37      772.09     50.44 o 
  -6   1   9     1109.52     1134.38     32.18 o 
  -5   1   9     1451.46     1448.63     29.25 o 
  -4   1   9      990.05     1030.07     21.63 o 
  -3   1   9     1313.55     1319.28     23.70 o 
  -2   1   9     2400.38     2374.28     36.25 o 
  -1   1   9     1253.44     1215.45     15.43 o 
   0   1   9      601.55      598.96      8.43 o 
   1   1   9      159.97      150.96      3.56 o 
   2   1   9      166.71      174.59      6.04 o 
   3   1   9        1.61        3.48      1.50 o 
   4   1   9      133.18      136.93      5.79 o 
   5   1   9       94.63       94.13      4.14 o 
   6   1   9      178.59      189.21     14.00 o 
  -8   2   9       34.16       28.72      6.46 o 
  -7   2   9       95.88      110.76      7.85 o 
  -6   2   9      312.21      318.15     28.72 o 
  -5   2   9      693.80      613.38     19.93 o 
  -4   2   9      851.53      803.85     20.03 o 
  -3   2   9      646.63      664.51     10.85 o 
  -2   2   9      835.37      860.93     12.67 o 
  -1   2   9     1369.16     1366.12     16.73 o 
   0   2   9      730.37      746.74     10.58 o 
   1   2   9      266.48      260.14      5.29 o 
   2   2   9      332.00      302.83      6.76 o 
   3   2   9     1300.15     1278.66     21.10 o 
   4   2   9      322.13      322.26     11.03 o 
   5   2   9      141.30      151.15     11.49 o 
   6   2   9       59.93       58.16      8.62 o 
  -8   3   9      305.10      298.36     18.31 o 
  -7   3   9      503.23      476.85     31.60 o 
  -6   3   9      988.32      889.65     27.17 o 
  -5   3   9     2501.76     2418.82     59.75 o 
  -4   3   9     1425.58     1477.27     32.87 o 
  -3   3   9     2738.43     2658.21     40.94 o 
  -2   3   9     1332.74     1338.56     21.18 o 
  -1   3   9     1303.06     1282.09     18.41 o 
   0   3   9       19.16       20.48      1.74 o 
   1   3   9      552.05      531.73     11.75 o 
   2   3   9      141.23      138.21      4.43 o 
   3   3   9       32.51       32.94      3.37 o 
   4   3   9       85.91       74.08      5.26 o 
   5   3   9        5.76        2.87      3.95 o 
  -8   4   9       42.42       39.14      7.54 o 
  -7   4   9       82.02      101.97     10.41 o 
  -6   4   9      164.47      171.19     23.16 o 
  -5   4   9      337.43      366.18     13.89 o 
  -4   4   9      614.04      549.92     22.20 o 
  -3   4   9      799.99      766.32     13.59 o 
  -2   4   9      574.35      553.80     11.71 o 
  -1   4   9     2294.83     2192.54     31.62 o 
   0   4   9     1535.76     1450.73     35.56 o 
   1   4   9      687.42      683.16     14.14 o 
   2   4   9       49.34       45.17      3.58 o 
   3   4   9      707.91      703.72     20.05 o 
   4   4   9       85.65       91.27      8.26 o 
  -8   5   9      132.57      114.89     11.85 o 
  -7   5   9      324.48      335.34     19.75 o 
  -6   5   9      848.46      839.79     29.03 o 
  -5   5   9     1261.81     1269.29     33.57 o 
  -4   5   9     1281.84     1306.93     27.50 o 
  -3   5   9     1464.82     1436.77     24.81 o 
  -2   5   9      802.63      820.71     16.02 o 
  -1   5   9     1119.75     1083.22     20.25 o 
   0   5   9      491.56      476.72     11.21 o 
   1   5   9      412.42      399.40     12.38 o 
   2   5   9      130.21      121.04      6.32 o 
   3   5   9      101.39       93.71      8.62 o 
  -7   6   9        0.25        3.59      4.31 o 
  -6   6   9        0.12        3.25      2.52 o 
  -5   6   9       70.96       64.96      4.95 o 
  -4   6   9      102.34      104.32      5.90 o 
  -3   6   9      352.20      344.03      8.80 o 
  -2   6   9      449.68      414.66     10.17 o 
  -1   6   9      752.75      724.53     22.87 o 
   0   6   9      358.92      349.65     10.74 o 
   1   6   9      412.65      422.25     14.31 o 
   2   6   9      197.89      226.82      9.26 o 
  -7   7   9      143.39      149.12      9.39 o 
  -6   7   9      510.17      464.00     23.50 o 
  -5   7   9      327.21      314.40     14.11 o 
  -4   7   9      357.22      349.31     10.62 o 
  -3   7   9      469.75      468.33     11.45 o 
  -2   7   9      373.44      355.03      9.72 o 
  -1   7   9       87.52       89.78      6.12 o 
   0   7   9      247.70      219.10     10.91 o 
   1   7   9      142.21      142.68      8.95 o 
  -5   8   9       83.91       99.11      8.57 o 
  -4   8   9       92.82      102.53      9.61 o 
  -3   8   9       39.75       37.86      5.07 o 
  -2   8   9       95.12      102.03      7.52 o 
  -1   8   9      402.08      404.12     26.75 o 
   1 -11  10      104.17       99.49      4.46 o 
   2 -11  10       14.55       14.20      2.21 o 
   3 -11  10       43.86       45.14      3.09 o 
   4 -11  10       83.36       86.35      4.20 o 
   5 -11  10       30.60       29.44      5.74 o 
  -1 -10  10       41.33       49.69      3.61 o 
   0 -10  10        2.81        4.11      1.78 o 
   1 -10  10       59.11       57.22      3.41 o 
   2 -10  10      260.55      257.48      6.43 o 
   3 -10  10      417.28      411.35      8.72 o 
   4 -10  10       40.61       44.29      2.89 o 
   5 -10  10        5.43        7.06      1.90 o 
   6 -10  10      370.46      367.13     13.20 o 
  -2  -9  10       23.19       23.25      3.28 o 
  -1  -9  10       19.54       17.26      2.97 o 
   0  -9  10       14.59       13.22      1.99 o 
   1  -9  10      149.61      156.68      4.81 o 
   2  -9  10       86.74       84.93      3.50 o 
   3  -9  10       39.61       39.11      2.54 o 
   4  -9  10       30.84       33.34      2.32 o 
   5  -9  10      368.20      350.84      9.30 o 
   6  -9  10       67.69       67.59      5.33 o 
   7  -9  10       46.27       46.57      4.80 o 
  -3  -8  10       20.51       24.34      3.81 o 
  -2  -8  10        5.73        3.97      2.21 o 
  -1  -8  10       10.38       11.46      2.16 o 
   0  -8  10        0.44       -0.50      1.34 o 
   1  -8  10       42.93       43.86      2.56 o 
   2  -8  10      558.59      563.43     10.44 o 
   3  -8  10      187.64      190.15      5.90 o 
   4  -8  10      244.21      254.08      6.13 o 
   5  -8  10      117.64      134.18      5.03 o 
   6  -8  10      157.69      173.58     17.59 o 
   7  -8  10      144.70      156.87      7.97 o 
  -4  -7  10        0.30        1.11      2.40 o 
  -3  -7  10       67.51       59.96      4.91 o 
  -2  -7  10        0.96        3.18      1.60 o 
  -1  -7  10        7.48        8.14      1.83 o 
   0  -7  10        1.05        1.50      1.25 o 
   1  -7  10        0.28        0.57      1.31 o 
   2  -7  10      143.48      143.23      4.30 o 
   3  -7  10       61.55       56.81      2.76 o 
   4  -7  10      577.91      567.52     12.05 o 
   5  -7  10      266.18      259.83      6.88 o 
   6  -7  10      471.92      437.06     14.19 o 
   7  -7  10       63.24       62.15      5.16 o 
  -5  -6  10        1.45        0.36      2.54 o 
  -4  -6  10       12.12        4.67      2.59 o 
  -3  -6  10        1.71        3.25      3.05 o 
  -2  -6  10       93.24       86.04      3.60 o 
  -1  -6  10      276.03      264.15      6.82 o 
   0  -6  10      114.67      108.93      3.71 o 
   1  -6  10        2.32        3.89      1.29 o 
   2  -6  10      576.89      572.38     10.30 o 
   3  -6  10      155.08      160.81      4.44 o 
   4  -6  10      354.11      351.56      7.30 o 
   5  -6  10      271.12      280.00      7.17 o 
   6  -6  10      113.08      127.27      5.92 o 
   7  -6  10       26.72       31.60      6.10 o 
  -6  -5  10        1.11       -0.25      4.67 o 
  -5  -5  10      430.87      406.98     13.82 o 
  -4  -5  10      143.07      146.37     14.90 o 
  -3  -5  10      386.53      392.26     11.02 o 
  -2  -5  10       86.24       96.14      3.69 o 
  -1  -5  10     1127.93     1099.81     19.29 o 
   0  -5  10      431.15      425.54      8.16 o 
   1  -5  10      108.71      110.93      4.66 o 
   2  -5  10      305.92      295.72      6.35 o 
   3  -5  10       42.45       49.92      2.18 o 
   4  -5  10      445.49      421.70     11.87 o 
   5  -5  10       60.46       53.24      3.68 o 
   6  -5  10      446.30      419.17     11.85 o 
   7  -5  10      192.57      199.27     14.00 o 
  -6  -4  10      334.48      318.53     11.90 o 
  -5  -4  10       71.33       74.56      5.31 o 
  -4  -4  10      110.65      114.89      5.50 o 
  -3  -4  10      492.12      482.41     12.49 o 
  -2  -4  10      303.93      289.76      6.94 o 
  -1  -4  10      115.04      118.41      3.64 o 
   0  -4  10      217.27      212.97      5.04 o 
   1  -4  10      408.42      405.22      8.21 o 
   2  -4  10      513.74      519.93      7.90 o 
   3  -4  10     1015.32     1023.73     13.72 o 
   4  -4  10      284.36      274.79      7.03 o 
   5  -4  10      204.65      195.90      6.84 o 
   6  -4  10      107.37      114.18      7.46 o 
   7  -4  10       66.33       78.63      8.98 o 
  -7  -3  10       90.13       86.05      6.19 o 
  -6  -3  10       90.09       85.23      5.77 o 
  -5  -3  10      467.23      460.02     23.33 o 
  -4  -3  10      639.13      618.09     15.19 o 
  -3  -3  10      744.82      752.80     17.19 o 
  -2  -3  10      487.80      497.55     10.30 o 
  -1  -3  10      386.80      383.83      7.45 o 
   0  -3  10      751.95      735.89     12.23 o 
   1  -3  10      718.84      706.55     14.11 o 
   2  -3  10       19.26       21.72      1.42 o 
   3  -3  10       74.68       84.62      2.73 o 
   4  -3  10       47.09       54.07      2.98 o 
   5  -3  10        0.58        2.08      1.49 o 
   6  -3  10      116.37      115.14      9.87 o 
   7  -3  10      128.35      117.49      8.11 o 
  -7  -2  10      117.42      118.19      6.90 o 
  -6  -2  10       97.93       91.83     19.93 o 
  -5  -2  10      509.37      507.38     13.26 o 
  -4  -2  10       51.44       52.65      3.70 o 
  -3  -2  10     2389.65     2397.16     56.84 o 
  -2  -2  10     1605.04     1640.71     27.43 o 
  -1  -2  10      874.44      876.57     14.12 o 
   0  -2  10     1071.80     1085.72     16.85 o 
   1  -2  10     1433.56     1463.59     18.46 o 
   2  -2  10      647.75      675.49     10.08 o 
   3  -2  10      391.20      375.63      7.17 o 
   4  -2  10      230.31      216.60      7.26 o 
   5  -2  10      329.78      311.61      9.06 o 
   6  -2  10       97.66       96.27      7.31 o 
   7  -2  10      111.53      128.89     11.85 o 
  -7  -1  10       79.18       74.32      5.43 o 
  -6  -1  10      289.42      287.82      9.43 o 
  -5  -1  10      688.55      695.95     16.65 o 
  -4  -1  10      882.73      878.25     19.49 o 
  -3  -1  10      786.23      788.39     17.70 o 
  -2  -1  10     2921.06     3021.09     47.94 o 
  -1  -1  10      129.80      124.03      3.65 o 
   0  -1  10      761.07      748.10     10.29 o 
   1  -1  10      750.14      760.45     10.14 o 
   2  -1  10      448.66      442.50      7.11 o 
   3  -1  10        0.41        0.35      1.16 o 
   4  -1  10      180.47      182.20      6.80 o 
   5  -1  10      215.25      219.76      7.78 o 
   6  -1  10        0.29        4.67      3.95 o 
   7  -1  10       42.11       40.21      7.90 o 
  -8   0  10       95.36      111.30     11.13 o 
  -7   0  10        3.94       -0.70      2.66 o 
  -6   0  10        0.64        0.17      2.92 o 
  -5   0  10      434.80      402.79     15.22 o 
  -4   0  10      248.27      253.86      8.01 o 
  -3   0  10     1126.74     1172.97     24.30 o 
  -2   0  10      602.12      666.55     12.77 o 
  -1   0  10     1778.53     1814.81     24.80 o 
   0   0  10     2325.81     2365.75     27.16 o 
   1   0  10     1555.54     1576.53     19.84 o 
   2   0  10     1012.59     1014.15     14.38 o 
   3   0  10      920.62      898.77     19.97 o 
   4   0  10      735.89      711.86     18.98 o 
   5   0  10      265.99      252.15     11.14 o 
   6   0  10      147.50      162.28     12.93 o 
  -8   1  10      101.23       87.25     10.05 o 
  -7   1  10      151.92      146.19     15.44 o 
  -6   1  10      499.84      509.89     19.75 o 
  -5   1  10      900.79      831.56     25.45 o 
  -4   1  10     1517.41     1509.00     30.35 o 
  -3   1  10      380.97      411.78     11.03 o 
  -2   1  10      274.89      305.81      6.80 o 
  -1   1  10      582.03      622.70      8.77 o 
   0   1  10     1000.66      991.43     13.43 o 
   1   1  10      459.80      455.17      7.81 o 
   2   1  10      531.05      525.43      9.85 o 
   3   1  10      464.58      454.31     10.35 o 
   4   1  10      382.93      391.74     12.96 o 
   5   1  10       70.16       62.28      3.78 o 
   6   1  10       22.46       20.11      6.10 o 
  -8   2  10      195.91      171.98     14.00 o 
  -7   2  10       75.13       65.34      8.62 o 
  -6   2  10        9.86       11.39      3.71 o 
  -5   2  10        2.97        8.53      3.04 o 
  -4   2  10      183.14      171.51      8.32 o 
  -3   2  10      280.68      271.34      6.97 o 
  -2   2  10     1050.66     1100.71     21.10 o 
  -1   2  10     1138.79     1133.26     15.17 o 
   0   2  10     1595.66     1611.71     21.57 o 
   1   2  10     1012.09     1020.42     16.43 o 
   2   2  10      347.42      355.22      7.75 o 
   3   2  10      585.88      581.17     12.76 o 
   4   2  10      334.39      343.44     11.86 o 
   5   2  10      604.62      610.36     27.65 o 
  -8   3  10      320.78      284.36     18.31 o 
  -7   3  10      567.14      565.84     26.93 o 
  -6   3  10      849.21      894.80     28.12 o 
  -5   3  10      711.77      663.44     22.16 o 
  -4   3  10      924.30      838.07     28.62 o 
  -3   3  10      997.96      946.20     18.52 o 
  -2   3  10      229.77      248.40      6.44 o 
  -1   3  10      934.68      914.99     15.18 o 
   0   3  10      858.84      844.06     15.79 o 
   1   3  10      348.16      345.17      7.72 o 
   2   3  10       80.61       82.08      3.67 o 
   3   3  10      248.36      249.81      8.29 o 
   4   3  10      181.00      161.52     18.49 o 
  -7   4  10      252.63      236.25     16.16 o 
  -6   4  10      178.66      196.03     14.00 o 
  -5   4  10      101.62      100.92      6.55 o 
  -4   4  10        1.43       -1.03      1.89 o 
  -3   4  10        1.80        1.88      1.75 o 
  -2   4  10       69.29       67.68      4.00 o 
  -1   4  10      138.97      147.69      4.82 o 
   0   4  10      376.41      389.80     10.35 o 
   1   4  10      531.57      528.14     17.63 o 
   2   4  10      728.34      718.13     18.48 o 
   3   4  10      512.42      522.48     12.49 o 
  -7   5  10      677.28      668.89     30.88 o 
  -6   5  10      426.12      392.07     21.18 o 
  -5   5  10      778.67      770.02     23.58 o 
  -4   5  10      579.14      545.83     14.87 o 
  -3   5  10      773.97      740.31     14.95 o 
  -2   5  10      680.80      676.33     15.74 o 
  -1   5  10      391.96      402.02     10.22 o 
   0   5  10      312.77      307.62     10.94 o 
   1   5  10      292.80      280.39     10.33 o 
   2   5  10       44.32       45.01      4.60 o 
  -6   6  10       60.84       66.60      7.37 o 
  -5   6  10       76.97       95.53      8.17 o 
  -4   6  10      118.63      135.92      7.71 o 
  -3   6  10       26.81       32.57      3.06 o 
  -2   6  10       75.94       64.40      4.85 o 
  -1   6  10        0.15        4.84      2.67 o 
   0   6  10       72.22       69.64      5.75 o 
   1   6  10       45.85       50.43      9.16 o 
  -5   7  10      401.72      410.78     17.50 o 
  -4   7  10      853.55      857.92     22.26 o 
  -3   7  10      484.82      489.93     16.80 o 
  -2   7  10      530.39      542.79     35.54 o 
  -1   7  10      396.76      437.29     18.66 o 
   0 -10  11        5.63        6.97      1.99 o 
   1 -10  11        0.42       -1.10      1.59 o 
   2 -10  11        5.61        7.22      1.86 o 
   3 -10  11       24.65       19.58      2.36 o 
   4 -10  11        4.58        2.85      1.63 o 
   5 -10  11       59.08       58.56      4.82 o 
  -2  -9  11       93.19       95.97      4.33 o 
  -1  -9  11      192.11      206.16      6.97 o 
   0  -9  11       76.48       76.62      3.64 o 
   1  -9  11      173.34      180.56      5.28 o 
   2  -9  11        0.24       -0.80      1.38 o 
   3  -9  11       19.25       18.73      2.10 o 
   4  -9  11        5.71        2.76      1.53 o 
   5  -9  11        1.16       -1.49      1.55 o 
   6  -9  11       21.92       18.36      3.67 o 
  -3  -8  11      125.22      120.96      7.23 o 
  -2  -8  11      119.96      116.86      8.17 o 
  -1  -8  11      272.35      258.92      7.82 o 
   0  -8  11      228.21      219.23      5.76 o 
   1  -8  11        3.48        7.32      1.64 o 
   2  -8  11        5.51        4.86      1.53 o 
   3  -8  11      272.04      270.82      8.95 o 
   4  -8  11       86.58       88.59      3.64 o 
   5  -8  11        2.76        8.34      2.04 o 
   6  -8  11        1.13        4.26      2.66 o 
  -4  -7  11       51.83       61.33     10.95 o 
  -3  -7  11       41.71       53.35      4.80 o 
  -2  -7  11       71.02       77.32      3.87 o 
  -1  -7  11      365.98      353.32     15.65 o 
   0  -7  11       32.63       36.16      4.17 o 
   1  -7  11       96.19      113.33      3.96 o 
   2  -7  11        2.05        2.42      1.43 o 
   3  -7  11       43.04       48.10      2.98 o 
   4  -7  11      122.14      126.04      4.15 o 
   5  -7  11       88.46       93.95      5.70 o 
   6  -7  11       22.42       10.11      3.95 o 
   7  -7  11       13.39        6.46      3.05 o 
  -5  -6  11       38.71       24.53      4.06 o 
  -4  -6  11       14.10        9.13      3.95 o 
  -3  -6  11       89.58       82.28      6.10 o 
  -2  -6  11      524.91      487.92     11.25 o 
  -1  -6  11      258.11      255.42      6.79 o 
   0  -6  11      555.70      551.50     10.17 o 
   1  -6  11      872.88      840.46     14.13 o 
   2  -6  11      249.14      240.77      5.81 o 
   3  -6  11      746.06      758.85     13.09 o 
   4  -6  11      429.84      432.96      8.62 o 
   5  -6  11       45.18       48.59      3.47 o 
   6  -6  11      108.20      122.16     16.16 o 
   7  -6  11       82.02       89.76      9.69 o 
  -5  -5  11       11.38       18.25      7.18 o 
  -4  -5  11       41.55       34.10      3.93 o 
  -3  -5  11       53.55       55.26      4.00 o 
  -2  -5  11       13.31       16.60      1.97 o 
  -1  -5  11        5.04       10.15      3.52 o 
   0  -5  11        1.46       -0.57      1.17 o 
   1  -5  11      721.49      714.17     12.33 o 
   2  -5  11      315.54      311.10      8.67 o 
   3  -5  11      116.38      129.94      4.07 o 
   4  -5  11      172.62      178.79      5.82 o 
   5  -5  11       75.47       92.34      3.98 o 
   6  -5  11        5.35       16.16      5.03 o 
   7  -5  11        5.23        1.80      3.95 o 
  -6  -4  11       47.38       57.91      5.31 o 
  -5  -4  11       92.99       75.62      5.57 o 
  -4  -4  11       50.71       45.31      3.80 o 
  -3  -4  11       51.28       48.95      5.10 o 
  -2  -4  11      434.27      421.89      9.26 o 
  -1  -4  11     1286.90     1288.37     19.94 o 
   0  -4  11      584.53      583.37     10.51 o 
   1  -4  11      465.40      476.33      8.94 o 
   2  -4  11      253.88      251.24      5.55 o 
   3  -4  11     1011.18      987.68     16.84 o 
   4  -4  11      646.89      643.73     13.07 o 
   5  -4  11      699.84      716.81     27.47 o 
   6  -4  11      461.30      419.71     21.18 o 
   7  -4  11      295.75      284.36     17.59 o 
  -6  -3  11      141.06      137.55     20.11 o 
  -5  -3  11      155.08      156.88     11.42 o 
  -4  -3  11      242.86      232.64      8.12 o 
  -3  -3  11      323.99      320.47     20.11 o 
  -2  -3  11      205.98      211.26      5.90 o 
  -1  -3  11        9.02       10.17      2.60 o 
   0  -3  11       56.64       57.31      4.11 o 
   1  -3  11      145.30      149.68      4.32 o 
   2  -3  11      407.90      407.99      7.66 o 
   3  -3  11        0.57        2.95      1.30 o 
   4  -3  11       69.09       65.99      3.48 o 
   5  -3  11      115.32      121.53      5.41 o 
   6  -3  11      109.88      125.82      8.43 o 
   7  -3  11       18.14       16.52      6.10 o 
  -7  -2  11       98.48      112.33      7.07 o 
  -6  -2  11      273.22      287.72     11.03 o 
  -5  -2  11        0.02        0.41      2.36 o 
  -4  -2  11        0.04        1.01      1.86 o 
  -3  -2  11       63.40       64.18      4.19 o 
  -2  -2  11      144.20      145.39      4.75 o 
  -1  -2  11     1463.67     1542.22     23.21 o 
   0  -2  11      789.85      815.17     13.49 o 
   1  -2  11      486.13      485.43      8.67 o 
   2  -2  11      311.50      318.02      6.36 o 
   3  -2  11     1507.74     1488.26     21.52 o 
   4  -2  11     1158.62     1079.51     23.63 o 
   5  -2  11      404.18      414.79     11.87 o 
   6  -2  11      500.59      505.89     28.36 o 
  -7  -1  11      432.41      402.12     21.54 o 
  -6  -1  11      373.41      353.70     12.37 o 
  -5  -1  11      442.34      478.44     12.96 o 
  -4  -1  11      590.47      613.44     15.19 o 
  -3  -1  11      797.12      858.78     19.35 o 
  -2  -1  11      378.74      393.76      8.94 o 
  -1  -1  11      123.50      148.85      7.92 o 
   0  -1  11     1384.71     1424.73     20.20 o 
   1  -1  11      165.07      168.73      4.65 o 
   2  -1  11      429.73      416.97      7.87 o 
   3  -1  11        1.24        0.25      1.46 o 
   4  -1  11      100.94       98.29      5.16 o 
   5  -1  11        9.72        9.31      2.21 o 
   6  -1  11       29.96       42.37      7.18 o 
  -7   0  11      117.21      112.74     11.13 o 
  -6   0  11      113.29      119.51      8.45 o 
  -5   0  11       79.01       91.16      8.45 o 
  -4   0  11       66.64       72.39      5.70 o 
  -3   0  11       34.08       31.07      2.93 o 
  -2   0  11        0.31        1.60      1.43 o 
  -1   0  11        8.33       11.77      1.46 o 
   0   0  11       19.39       23.44      1.71 o 
   1   0  11      258.10      274.37      5.32 o 
   2   0  11      372.33      350.44      8.12 o 
   3   0  11      383.90      381.96      8.83 o 
   4   0  11      533.15      514.98     17.66 o 
   5   0  11      618.30      598.43     16.91 o 
  -7   1  11      538.00      522.04     25.85 o 
  -6   1  11      694.67      666.94     23.03 o 
  -5   1  11      797.56      815.99     25.53 o 
  -4   1  11     1198.53     1167.29     32.95 o 
  -3   1  11     1533.58     1525.10     40.37 o 
  -2   1  11     2534.43     2513.01     37.37 o 
  -1   1  11      665.70      695.52     11.79 o 
   0   1  11      480.23      491.12      8.41 o 
   1   1  11      547.44      556.74      9.28 o 
   2   1  11      176.08      170.18      5.01 o 
   3   1  11       24.64       23.42      2.60 o 
   4   1  11        5.52        5.93      3.23 o 
   5   1  11       44.15       40.51      3.64 o 
  -7   2  11      127.28      140.02     12.21 o 
  -6   2  11       70.41       74.32      8.98 o 
  -5   2  11       54.26       43.18      5.61 o 
  -4   2  11       80.27       70.68      6.21 o 
  -3   2  11      125.46      125.24      4.51 o 
  -2   2  11        3.44        3.06      1.58 o 
  -1   2  11      158.34      147.36      5.32 o 
   0   2  11       77.89       82.35      3.09 o 
   1   2  11      111.63      108.15      4.06 o 
   2   2  11      797.66      796.93     15.79 o 
   3   2  11       82.36       91.52      4.56 o 
   4   2  11        1.71       -0.54      2.28 o 
  -7   3  11      634.89      594.92     28.72 o 
  -6   3  11      338.20      302.31     18.31 o 
  -5   3  11     1222.20     1258.78     46.32 o 
  -4   3  11     1558.21     1538.38     35.60 o 
  -3   3  11     1405.52     1404.47     24.35 o 
  -2   3  11     2317.99     2216.10     41.48 o 
  -1   3  11     1558.53     1538.23     29.81 o 
   0   3  11      640.19      641.60     16.05 o 
   1   3  11     1226.32     1184.47     21.99 o 
   2   3  11      579.10      584.11     11.78 o 
   3   3  11      219.37      218.29     10.49 o 
  -7   4  11      140.69      165.52     14.00 o 
  -6   4  11       31.60       33.39      6.82 o 
  -5   4  11       40.30       40.21      5.43 o 
  -4   4  11      174.31      180.97      8.82 o 
  -3   4  11       88.89       97.88      4.39 o 
  -2   4  11        5.37       10.62      2.18 o 
  -1   4  11       62.77       64.32      3.90 o 
   0   4  11       15.19       13.17      2.52 o 
   1   4  11        1.54        0.91      1.86 o 
   2   4  11       42.14       39.71      4.37 o 
  -6   5  11      382.26      368.01     20.82 o 
  -5   5  11      722.52      707.54     37.70 o 
  -4   5  11      717.93      702.80     20.28 o 
  -3   5  11      789.17      758.38     16.75 o 
  -2   5  11      980.16      991.99     19.25 o 
  -1   5  11     1088.23     1060.01     32.70 o 
   0   5  11      764.61      768.65     18.81 o 
   1   5  11      638.67      627.41     17.61 o 
  -5   6  11        7.08       10.09      4.14 o 
  -4   6  11      111.23      109.98      8.76 o 
  -3   6  11       19.80       24.22      3.36 o 
  -2   6  11        6.34        6.55      3.69 o 
  -1   6  11        1.55        2.24      2.69 o 
   2 -10  12        1.41        3.59      1.83 o 
   3 -10  12      122.78      124.74      6.28 o 
  -1  -9  12       60.93       65.38      5.34 o 
   0  -9  12       30.48       31.00      2.70 o 
   1  -9  12        0.11       -0.54      1.50 o 
   2  -9  12        0.07        1.81      1.69 o 
   3  -9  12        1.40        3.83      1.69 o 
   4  -9  12       29.59       32.25      2.63 o 
   5  -9  12        6.62        7.87      2.13 o 
  -2  -8  12        0.64       -0.22      2.00 o 
  -1  -8  12        1.20        2.33      1.83 o 
   0  -8  12       75.33       69.14      3.33 o 
   1  -8  12      413.29      392.38      8.42 o 
   2  -8  12       29.78       27.78      2.37 o 
   3  -8  12       64.40       60.62      3.28 o 
   4  -8  12      156.03      152.33      6.66 o 
   5  -8  12      357.39      369.55     10.03 o 
  -3  -7  12       19.13       19.98      3.67 o 
  -2  -7  12       41.01       36.74      2.91 o 
  -1  -7  12       14.84        8.12      2.00 o 
   0  -7  12        0.24        1.28      1.38 o 
   1  -7  12       92.74       95.67      3.74 o 
   2  -7  12       64.56       65.59      4.08 o 
   3  -7  12       29.90       26.23      3.05 o 
   4  -7  12        0.27        1.60      1.55 o 
   5  -7  12       56.44       46.82      3.39 o 
   6  -7  12        4.56       10.29      8.98 o 
  -4  -6  12       49.64       53.92      5.16 o 
  -3  -6  12        6.54       10.08      3.01 o 
  -2  -6  12       40.55       45.20      3.06 o 
  -1  -6  12       31.69       35.91      2.82 o 
   0  -6  12       46.23       42.03      3.38 o 
   1  -6  12        0.54       -0.76      1.58 o 
   2  -6  12        1.82        1.12      1.33 o 
   3  -6  12      147.39      138.17      4.45 o 
   4  -6  12      401.16      404.74      9.08 o 
   5  -6  12      544.08      564.12     13.22 o 
   6  -6  12      477.29      495.64     17.95 o 
  -5  -5  12      116.42      124.81      8.26 o 
  -4  -5  12      290.39      297.44     11.39 o 
  -3  -5  12      114.37      131.66      6.80 o 
  -2  -5  12      378.08      367.90      8.69 o 
  -1  -5  12      268.61      268.80      7.19 o 
   0  -5  12      101.98      100.98      4.95 o 
   1  -5  12        1.79        0.34      1.30 o 
   2  -5  12       69.60       68.53      3.17 o 
   3  -5  12       58.05       61.22      3.01 o 
   4  -5  12       22.15       22.65      2.18 o 
   5  -5  12        5.33        2.95      1.86 o 
   6  -5  12        6.70       12.93      5.03 o 
  -5  -4  12        8.60       11.08      3.17 o 
  -4  -4  12        6.51       14.74      2.90 o 
  -3  -4  12        6.81        8.89      2.56 o 
  -2  -4  12       29.19       31.89      2.57 o 
  -1  -4  12        5.04        7.74      1.85 o 
   0  -4  12       24.22       23.18      2.75 o 
   1  -4  12      182.23      185.46      5.01 o 
   2  -4  12       40.17       40.61      2.42 o 
   3  -4  12       37.80       39.92      3.99 o 
   4  -4  12      143.13      138.48      5.86 o 
   5  -4  12      128.20      123.29     10.77 o 
   6  -4  12      122.37      136.79     11.49 o 
  -6  -3  12       70.98       69.98      5.69 o 
  -5  -3  12      499.85      535.91     17.55 o 
  -4  -3  12      468.86      469.33     13.95 o 
  -3  -3  12      833.65      822.59     20.13 o 
  -2  -3  12      735.31      746.85     14.56 o 
  -1  -3  12     1911.97     1912.92     32.16 o 
   0  -3  12     1248.16     1286.50     25.61 o 
   1  -3  12      147.94      147.97      4.20 o 
   2  -3  12      297.43      304.70      6.55 o 
   3  -3  12      250.17      248.99      6.18 o 
   4  -3  12      171.82      184.36      7.41 o 
   5  -3  12       94.26       79.80     11.13 o 
   6  -3  12        0.37        1.44      3.59 o 
  -6  -2  12       12.60       10.74      3.11 o 
  -5  -2  12        0.08       -1.26      1.92 o 
  -4  -2  12       64.02       73.71      6.83 o 
  -3  -2  12        1.36        1.98      2.66 o 
  -2  -2  12        2.01        4.65      1.71 o 
  -1  -2  12       13.89       21.84      2.41 o 
   0  -2  12      135.52      138.62      4.27 o 
   1  -2  12      380.57      381.12      7.52 o 
   2  -2  12      153.78      149.76      4.37 o 
   3  -2  12      117.55      110.32      3.83 o 
   4  -2  12        7.76        6.50      2.89 o 
   5  -2  12      121.78      110.89      9.69 o 
  -6  -1  12       40.34       43.08      7.54 o 
  -5  -1  12      468.81      452.97     12.85 o 
  -4  -1  12      625.40      612.55     15.52 o 
  -3  -1  12     1099.28     1139.64     24.67 o 
  -2  -1  12     1583.70     1628.54     27.89 o 
  -1  -1  12     1718.12     1745.68     26.22 o 
   0  -1  12      734.72      757.19     12.42 o 
   1  -1  12      960.45      967.85     15.14 o 
   2  -1  12     1161.08     1171.38     20.55 o 
   3  -1  12      473.02      485.64     11.61 o 
   4  -1  12      451.15      448.62     12.64 o 
   5  -1  12       40.73       51.10     12.39 o 
  -6   0  12       18.69       20.47      6.10 o 
  -5   0  12        6.34        2.17      2.82 o 
  -4   0  12       59.45       64.08      6.29 o 
  -3   0  12       26.23       23.09      4.54 o 
  -2   0  12        0.89        2.63      2.85 o 
  -1   0  12       83.38       85.51      3.25 o 
   0   0  12      354.79      363.19      6.99 o 
   1   0  12      112.77      111.04      3.54 o 
   2   0  12       16.07       12.76      2.06 o 
   3   0  12       96.55       96.90      4.29 o 
   4   0  12       34.17       33.47      3.55 o 
   5   0  12       11.51        9.80      2.72 o 
  -6   1  12       71.04       66.06      8.62 o 
  -5   1  12      294.90      333.19     18.31 o 
  -4   1  12      788.04      811.91     25.61 o 
  -3   1  12      478.09      502.56     17.91 o 
  -2   1  12     1425.16     1423.06     26.67 o 
  -1   1  12     1320.93     1314.96     19.25 o 
   0   1  12     1404.28     1446.51     20.63 o 
   1   1  12     1259.59     1280.99     20.26 o 
   2   1  12     1082.80     1046.56     18.88 o 
   3   1  12      411.92      423.12     10.53 o 
   4   1  12      140.19      153.61     17.05 o 
  -6   2  12      198.80      189.93     14.36 o 
  -5   2  12      194.62      194.24     13.64 o 
  -4   2  12      181.88      206.09     13.64 o 
  -3   2  12       57.09       60.20      3.30 o 
  -2   2  12        6.19       10.74      2.17 o 
  -1   2  12        3.45        1.57      1.47 o 
   0   2  12      184.68      187.10      5.46 o 
   1   2  12        9.05       14.06      1.98 o 
   2   2  12       11.68       12.75      2.39 o 
   3   2  12       62.82       59.98      6.18 o 
  -6   3  12       71.92       64.27      9.33 o 
  -5   3  12      146.47      152.23     12.21 o 
  -4   3  12      262.34      265.54     12.42 o 
  -3   3  12      322.44      324.32      8.79 o 
  -2   3  12      544.87      549.20     12.32 o 
  -1   3  12      627.08      645.92     12.19 o 
   0   3  12      663.58      660.03     14.44 o 
   1   3  12      584.24      584.89     13.37 o 
   2   3  12      608.85      599.77     17.11 o 
  -5   4  12      401.99      404.64     21.90 o 
  -4   4  12       85.00       95.32      8.03 o 
  -3   4  12      157.46      173.19      6.20 o 
  -2   4  12       47.24       53.46      4.06 o 
  -1   4  12       30.20       32.67      3.53 o 
   0   4  12        6.57        4.19      2.64 o 
   1   4  12        3.61        7.46      2.69 o 
  -4   5  12      259.53      261.75     24.59 o 
  -3   5  12      226.89      223.68      8.17 o 
  -2   5  12      164.87      162.48      9.89 o 
  -1   5  12      168.72      154.75      7.91 o 
   1  -9  13       33.23       34.17      2.86 o 
   2  -9  13       71.23       71.66      3.81 o 
   3  -9  13        3.18        2.75      1.73 o 
  -1  -8  13        2.47        3.39      2.09 o 
   0  -8  13        0.27        0.40      1.59 o 
   1  -8  13       23.47       21.96      2.45 o 
   2  -8  13       54.48       53.10      4.66 o 
   3  -8  13       36.58       32.38      2.73 o 
   4  -8  13        1.79        0.62      1.58 o 
  -2  -7  13      160.31      155.34      8.01 o 
  -1  -7  13      123.20      123.02      4.97 o 
   0  -7  13      456.07      454.04     10.72 o 
   1  -7  13       72.18       81.76      3.99 o 
   2  -7  13      145.05      149.72      5.07 o 
   3  -7  13      280.20      283.22      7.35 o 
   4  -7  13      206.01      225.35      9.17 o 
   5  -7  13       19.74       25.94      2.95 o 
  -3  -6  13       22.26       20.16      4.04 o 
  -2  -6  13      119.69      115.04      4.66 o 
  -1  -6  13        8.21       10.51      2.16 o 
   0  -6  13       97.29       94.74      3.87 o 
   1  -6  13      114.83       98.78      5.35 o 
   2  -6  13      197.59      177.78      5.58 o 
   3  -6  13        7.71       10.95      1.96 o 
   4  -6  13        9.68       12.21      2.04 o 
   5  -6  13        1.30        2.79      1.86 o 
  -4  -5  13       37.51       38.42      4.55 o 
  -3  -5  13      151.89      151.55      7.95 o 
  -2  -5  13      335.90      326.73     11.40 o 
  -1  -5  13      286.32      297.84      7.89 o 
   0  -5  13      380.78      381.41      8.22 o 
   1  -5  13      643.27      654.60     13.47 o 
   2  -5  13      269.54      277.43      6.72 o 
   3  -5  13       78.20       94.09      3.97 o 
   4  -5  13      272.45      292.15      7.59 o 
   5  -5  13      159.84      172.15     22.26 o 
  -4  -4  13       22.05       27.26      3.63 o 
  -3  -4  13        2.92        3.82      2.41 o 
  -2  -4  13       99.40       92.40      6.69 o 
  -1  -4  13        8.41       13.98      2.20 o 
   0  -4  13       34.41       34.94      2.49 o 
   1  -4  13      554.78      532.21     15.57 o 
   2  -4  13      181.44      176.25      5.13 o 
   3  -4  13      121.13      114.16      5.39 o 
   4  -4  13       35.78       36.34      2.77 o 
   5  -4  13       65.45       54.30      4.49 o 
  -5  -3  13       23.95       20.74      4.13 o 
  -4  -3  13        5.83        5.50      2.52 o 
  -3  -3  13      135.78      142.89      6.55 o 
  -2  -3  13      171.41      186.67      5.83 o 
  -1  -3  13      715.07      719.40     14.46 o 
   0  -3  13        9.54       11.39      1.82 o 
   1  -3  13     1086.70     1072.08     16.65 o 
   2  -3  13      842.27      876.34     14.25 o 
   3  -3  13      194.05      198.56     10.36 o 
   4  -3  13      277.00      299.09     17.23 o 
   5  -3  13      433.08      449.28     24.41 o 
  -5  -2  13      188.98      177.75      8.62 o 
  -4  -2  13       79.60       88.92      6.03 o 
  -3  -2  13       90.64      100.01      5.46 o 
  -2  -2  13        0.39        1.00      1.63 o 
  -1  -2  13        1.50        2.98      1.70 o 
   0  -2  13       16.78       16.22      1.89 o 
   1  -2  13      234.59      230.49      5.66 o 
   2  -2  13       11.21       13.44      2.11 o 
   3  -2  13      134.08      134.42      6.42 o 
   4  -2  13      169.30      159.86      7.82 o 
  -5  -1  13       40.47       38.06      7.18 o 
  -4  -1  13      102.01      107.74      8.44 o 
  -3  -1  13      158.64      162.45      6.82 o 
  -2  -1  13      116.40      134.27      6.79 o 
  -1  -1  13      651.88      654.89     13.55 o 
   0  -1  13      419.55      435.42     12.72 o 
   1  -1  13      255.93      254.67      6.07 o 
   2  -1  13      195.11      211.23      6.24 o 
   3  -1  13      232.11      227.15      7.20 o 
   4  -1  13      319.05      321.96     11.90 o 
  -5   0  13      331.25      358.32     19.75 o 
  -4   0  13      263.73      288.31     16.87 o 
  -3   0  13      281.63      306.98     16.52 o 
  -2   0  13      230.81      262.38      8.19 o 
  -1   0  13      143.35      150.72      4.46 o 
   0   0  13      218.99      223.39      5.35 o 
   1   0  13        2.12        1.65      1.37 o 
   2   0  13       90.34       97.49      4.77 o 
   3   0  13       35.70       36.43      3.32 o 
  -5   1  13      121.79       96.94     10.05 o 
  -4   1  13      206.08      187.06     13.28 o 
  -3   1  13      349.31      351.86     18.31 o 
  -2   1  13      345.18      384.94     10.35 o 
  -1   1  13      201.41      201.64      8.56 o 
   0   1  13      603.23      595.92     10.78 o 
   1   1  13      125.37      119.49      5.47 o 
   2   1  13      377.74      359.39      9.90 o 
   3   1  13      256.46      259.45      8.95 o 
  -5   2  13      749.43      825.79     34.83 o 
  -4   2  13      273.74      271.07     16.52 o 
  -3   2  13      630.59      675.92     26.35 o 
  -2   2  13      676.95      706.37     16.38 o 
  -1   2  13      404.31      440.50     13.35 o 
   0   2  13      318.61      311.46      9.61 o 
   1   2  13      142.21      137.96      7.15 o 
   2   2  13        0.47        1.36      2.49 o 
  -4   3  13      319.80      308.58     15.08 o 
  -3   3  13      363.85      357.85     15.74 o 
  -2   3  13      270.29      297.86      9.19 o 
  -1   3  13      227.27      221.14      7.89 o 
   0   3  13      315.40      297.42      9.76 o 
   1   3  13      178.82      175.01      8.34 o 
  -3   4  13      496.93      516.04     13.67 o 
  -2   4  13      292.91      308.60     11.13 o 
  -1   4  13      355.10      355.15     12.25 o 
   0  -7  14        0.31        0.64      2.07 o 
   1  -7  14        0.35        0.96      1.59 o 
   2  -7  14       74.42       73.32      3.78 o 
   3  -7  14        2.80        3.64      1.75 o 
  -2  -6  14       44.57       55.83      3.55 o 
  -1  -6  14        1.98       -1.33      1.69 o 
   0  -6  14       10.55       10.26      2.09 o 
   1  -6  14        2.44        2.76      1.71 o 
   2  -6  14       24.20       27.23      2.85 o 
   3  -6  14      143.79      132.38      4.88 o 
   4  -6  14      186.41      177.21      5.83 o 
  -3  -5  14       81.59       81.67      9.87 o 
  -2  -5  14        8.48        7.03      2.09 o 
  -1  -5  14      126.61      127.40      5.53 o 
   0  -5  14       35.19       36.39      2.76 o 
   1  -5  14      100.74       95.72      4.28 o 
   2  -5  14      114.52      116.53      4.65 o 
   3  -5  14       83.68       96.57      4.28 o 
   4  -5  14       14.91       17.28      4.46 o 
  -3  -4  14      297.78      307.66     11.79 o 
  -2  -4  14      229.18      262.56      7.80 o 
  -1  -4  14      211.54      220.03      7.30 o 
   0  -4  14       47.96       59.04      3.34 o 
   1  -4  14      202.40      190.47      9.12 o 
   2  -4  14       83.64       88.42      4.00 o 
   3  -4  14       67.98       61.24      3.50 o 
   4  -4  14      110.37      101.88      5.07 o 
  -4  -3  14      148.09      152.17      8.08 o 
  -3  -3  14      268.27      274.50     10.73 o 
  -2  -3  14       75.51       75.59      4.05 o 
  -1  -3  14      212.11      208.91      7.20 o 
   0  -3  14      239.51      262.64      9.28 o 
   1  -3  14      377.81      379.76      8.36 o 
   2  -3  14       18.08       22.11      2.40 o 
   3  -3  14      322.13      327.84      9.74 o 
   4  -3  14      115.85      124.61      6.93 o 
  -4  -2  14       29.82       35.17      5.03 o 
  -3  -2  14      255.53      259.06     16.87 o 
  -2  -2  14      318.54      331.52     10.61 o 
  -1  -2  14      393.19      429.12     11.11 o 
   0  -2  14      279.25      295.20      7.13 o 
   1  -2  14      157.62      173.94      5.94 o 
   2  -2  14        0.27        0.28      1.50 o 
   3  -2  14       21.16       31.69      3.22 o 
  -4  -1  14      195.80      222.96     15.08 o 
  -3  -1  14      288.62      294.53     14.90 o 
  -2  -1  14      332.73      355.04     11.18 o 
  -1  -1  14      398.04      414.57     10.08 o 
   0  -1  14      438.78      450.97      9.47 o 
   1  -1  14      567.67      541.59     16.42 o 
   2  -1  14      782.27      766.84     16.27 o 
   3  -1  14      319.75      313.34      9.11 o 
  -4   0  14      158.64      151.15     12.21 o 
  -3   0  14      250.88      269.28     15.80 o 
  -2   0  14      330.84      350.30     12.01 o 
  -1   0  14      202.17      227.06      9.26 o 
   0   0  14      355.97      353.11      8.18 o 
   1   0  14      173.55      183.47      7.36 o 
   2   0  14       88.28       89.49      4.83 o 
  -4   1  14      101.74       95.14     10.05 o 
  -3   1  14      107.62      119.92     10.41 o 
  -2   1  14      232.46      239.09      8.82 o 
  -1   1  14      509.85      534.10     13.40 o 
   0   1  14      563.49      584.11     16.14 o 
   1   1  14      317.88      324.07     11.13 o 
  -3   2  14      304.13      339.76     19.21 o 
  -2   2  14       76.93       88.84      5.71 o 
  -1   2  14      155.16      160.90      5.84 o 
   0   2  14      218.68      208.43      8.93 o 
   0  -5  15      372.61      383.70      9.13 o 
   1  -5  15      193.11      197.37      6.18 o 
  -1  -4  15       39.13       44.91      3.63 o 
   0  -4  15       20.67       27.14      2.78 o 
   1  -4  15      184.99      191.91      6.88 o 
   2  -4  15       51.24       46.44      3.27 o 
  -2  -3  15       46.63       43.90      3.31 o 
  -1  -3  15      144.04      160.27      6.27 o 
   0  -3  15      265.96      265.85      6.84 o 
   1  -3  15      238.09      247.90      6.63 o 
   2  -3  15      212.59      215.74      8.86 o 
  -2  -2  15       12.69       12.21      2.42 o 
  -1  -2  15       41.45       45.23      3.98 o 
   0  -2  15       29.35       31.01      2.58 o 
   1  -2  15      142.62      149.55      5.12 o 
  -2  -1  15        3.91        1.46      2.40 o 
  -1  -1  15       95.92      106.66      4.96 o 
   0  -1  15       78.59       77.13      3.74 o 
                                                 
